# Supplementary material for: Efficient IL-2R signaling differentially affects the stability, function, and composition of the regulatory T-cell pool
Source: Cell Mol Immunol. 2021 Jan 6;18(2):398–414. doi: 10.1038/s41423-020-00599-z (PMC8027001; doi:10.1038/s41423-020-00599-z)
Supplement: Supplementary file 1 — Supplementary Table 1 [file 41423_2020_599_MOESM1_ESM.xlsx]

## Sheet: Sheet1
Chromosome	Pos	Ref	Alt	Mapping Quality	Hom/Het	Read Depth	Alt Depth	Gene Name	Gene ID	Start	End	Strand
NC_000067.6	3000287	A	G	228	hom	14	14
NC_000067.6	3000325	G	T	228	hom	16	16
NC_000067.6	3000441	T	G	228	hom	22	22
NC_000067.6	3044516	acttcttcttcttcttcttcttcttcttcttcttcttcttcttcttcttcttcttcttcttcttcttcttcttcttcttcttcttcttcttctccttcttcttcttcttct	aCTTCTTcttcttcttcttcttcttcttcttcttcttcttcttcttcttcttcttcttcttcttcttcttcttcttcttcttcttcttcttcttcttctccttcttcttcttcttct	228	hom	5	5
NC_000067.6	3050954	aacacacacacacacacacacacacacacacacacacacacacacacaca	aacacacacacacacacacacaca	32.1756	het	17	2
NC_000067.6	3096962	aaaggaaggaaggaaggaaggaaggaaggaaggaaggaaggaaggaaggaaggaaggaaggaaggaaggaa	aAAGGaaggaaggaaggaaggaaggaaggaaggaaggaaggaaggaaggaaggaaggaaggaaggaaggaaggaa	185	hom	5	5
NC_000067.6	3232577	G	A	58	het	39	9	Xkr4	gene0	3199731	3671742	-
NC_000067.6	3232648	A	C	53	het	64	11	Xkr4	gene0	3199731	3671742	-
NC_000067.6	3232708	T	C	46.6002	het	60	12	Xkr4	gene0	3199731	3671742	-
NC_000067.6	3232712	A	G	118	het	60	20	Xkr4	gene0	3199731	3671742	-
NC_000067.6	3232731	C	A	55	het	49	10	Xkr4	gene0	3199731	3671742	-
NC_000067.6	3232894	A	T	30.8853	het	35	8	Xkr4	gene0	3199731	3671742	-
NC_000067.6	3232898	A	G	37.9967	het	34	8	Xkr4	gene0	3199731	3671742	-
NC_000067.6	3232908	C	G	66	het	39	11	Xkr4	gene0	3199731	3671742	-
NC_000067.6	3232912	T	C	81	het	39	12	Xkr4	gene0	3199731	3671742	-
NC_000067.6	3232920	C	A	65	het	37	10	Xkr4	gene0	3199731	3671742	-
NC_000067.6	3232955	A	G	222	het	56	26	Xkr4	gene0	3199731	3671742	-
NC_000067.6	3232966	G	A	76	het	61	11	Xkr4	gene0	3199731	3671742	-
NC_000067.6	3232976	G	C	70	het	63	11	Xkr4	gene0	3199731	3671742	-
NC_000067.6	3232980	T	C	169	het	60	19	Xkr4	gene0	3199731	3671742	-
NC_000067.6	3232988	T	C	222	het	64	29	Xkr4	gene0	3199731	3671742	-
NC_000067.6	3232998	A	T	222	het	64	29	Xkr4	gene0	3199731	3671742	-
NC_000067.6	3233025	A	G	222	het	63	30	Xkr4	gene0	3199731	3671742	-
NC_000067.6	3233068	T	C	221	het	60	24	Xkr4	gene0	3199731	3671742	-
NC_000067.6	3233105	T	C	162	het	50	16	Xkr4	gene0	3199731	3671742	-
NC_000067.6	3233107	A	G	169	het	52	17	Xkr4	gene0	3199731	3671742	-
NC_000067.6	3233163	C	T	222	het	69	35	Xkr4	gene0	3199731	3671742	-
NC_000067.6	3233193	G	T	222	het	73	41	Xkr4	gene0	3199731	3671742	-
NC_000067.6	3233207	C	T	222	het	69	39	Xkr4	gene0	3199731	3671742	-
NC_000067.6	3233258	T	A	222	het	69	31	Xkr4	gene0	3199731	3671742	-
NC_000067.6	3233263	A	T	205	het	65	27	Xkr4	gene0	3199731	3671742	-
NC_000067.6	3233295	C	A	128	het	60	19	Xkr4	gene0	3199731	3671742	-
NC_000067.6	3233310	G	T	32.8123	het	51	14	Xkr4	gene0	3199731	3671742	-
NC_000067.6	3233395	C	T	51	het	49	15	Xkr4	gene0	3199731	3671742	-
NC_000067.6	3233415	A	C	67	het	43	15	Xkr4	gene0	3199731	3671742	-
NC_000067.6	3233425	C	G	90	het	46	17	Xkr4	gene0	3199731	3671742	-
NC_000067.6	3233484	G	T	169	het	59	24	Xkr4	gene0	3199731	3671742	-
NC_000067.6	3233499	T	C	153	het	60	23	Xkr4	gene0	3199731	3671742	-
NC_000067.6	3233536	G	T	163	het	65	27	Xkr4	gene0	3199731	3671742	-
NC_000067.6	3233554	T	C	216	het	73	33	Xkr4	gene0	3199731	3671742	-
NC_000067.6	3233555	G	T	212	het	73	32	Xkr4	gene0	3199731	3671742	-
NC_000067.6	3233609	C	A	222	het	79	44	Xkr4	gene0	3199731	3671742	-
NC_000067.6	3233691	C	A	222	het	102	70	Xkr4	gene0	3199731	3671742	-
NC_000067.6	3233697	C	T	222	het	96	66	Xkr4	gene0	3199731	3671742	-
NC_000067.6	3233698	A	G	222	het	96	66	Xkr4	gene0	3199731	3671742	-
NC_000067.6	3233723	A	G	222	het	100	68	Xkr4	gene0	3199731	3671742	-
NC_000067.6	3233745	C	A	222	het	73	48	Xkr4	gene0	3199731	3671742	-
NC_000067.6	3233748	C	A	222	het	73	48	Xkr4	gene0	3199731	3671742	-
NC_000067.6	3233766	G	A	222	het	76	47	Xkr4	gene0	3199731	3671742	-
NC_000067.6	3233780	G	A	222	het	74	42	Xkr4	gene0	3199731	3671742	-
NC_000067.6	3233802	C	A	222	het	63	30	Xkr4	gene0	3199731	3671742	-
NC_000067.6	3233811	C	T	222	het	61	29	Xkr4	gene0	3199731	3671742	-
NC_000067.6	3233825	C	G	209	het	55	24	Xkr4	gene0	3199731	3671742	-
NC_000067.6	3233859	T	G	158	het	55	21	Xkr4	gene0	3199731	3671742	-
NC_000067.6	3233875	T	A	96	het	47	14	Xkr4	gene0	3199731	3671742	-
NC_000067.6	3233896	G	A	82	het	49	14	Xkr4	gene0	3199731	3671742	-
NC_000067.6	3233930	A	T	115	het	51	18	Xkr4	gene0	3199731	3671742	-
NC_000067.6	3233934	G	A	138	het	52	18	Xkr4	gene0	3199731	3671742	-
NC_000067.6	3233936	T	C	138	het	52	18	Xkr4	gene0	3199731	3671742	-
NC_000067.6	3233985	T	C	222	het	65	31	Xkr4	gene0	3199731	3671742	-
NC_000067.6	3234006	C	T	222	het	74	39	Xkr4	gene0	3199731	3671742	-
NC_000067.6	3234017	C	A	222	het	76	38	Xkr4	gene0	3199731	3671742	-
NC_000067.6	3234024	T	C	222	het	72	38	Xkr4	gene0	3199731	3671742	-
NC_000067.6	3234053	T	G	222	het	78	43	Xkr4	gene0	3199731	3671742	-
NC_000067.6	3234055	T	C	222	het	79	44	Xkr4	gene0	3199731	3671742	-
NC_000067.6	3234063	G	T	222	het	81	45	Xkr4	gene0	3199731	3671742	-
NC_000067.6	3234104	T	A	222	het	70	36	Xkr4	gene0	3199731	3671742	-
NC_000067.6	3234113	T	C	222	het	66	31	Xkr4	gene0	3199731	3671742	-
NC_000067.6	3234122	G	A	207	het	61	27	Xkr4	gene0	3199731	3671742	-
NC_000067.6	3234136	G	T	178	het	56	23	Xkr4	gene0	3199731	3671742	-
NC_000067.6	3234158	C	A	134	het	46	14	Xkr4	gene0	3199731	3671742	-
NC_000067.6	3234473	G	A	90	het	42	13	Xkr4	gene0	3199731	3671742	-
NC_000067.6	3234495	A	C	89	het	43	16	Xkr4	gene0	3199731	3671742	-
NC_000067.6	3234527	A	G	56	het	43	13	Xkr4	gene0	3199731	3671742	-
NC_000067.6	3234534	T	C	62	het	41	13	Xkr4	gene0	3199731	3671742	-
NC_000067.6	3234544	T	C	72	het	44	16	Xkr4	gene0	3199731	3671742	-
NC_000067.6	3234570	G	A	123	het	47	17	Xkr4	gene0	3199731	3671742	-
NC_000067.6	3234587	A	G	164	het	50	18	Xkr4	gene0	3199731	3671742	-
NC_000067.6	3234609	A	G	94	het	56	19	Xkr4	gene0	3199731	3671742	-
NC_000067.6	3234610	G	A	81	het	55	18	Xkr4	gene0	3199731	3671742	-
NC_000067.6	3234644	A	C	99	het	61	17	Xkr4	gene0	3199731	3671742	-
NC_000067.6	3234659	A	G	118	het	59	18	Xkr4	gene0	3199731	3671742	-
NC_000067.6	3234660	G	C	113	het	58	17	Xkr4	gene0	3199731	3671742	-
NC_000067.6	3234721	C	A	81	het	55	18	Xkr4	gene0	3199731	3671742	-
NC_000067.6	3234740	G	T	56	het	46	11	Xkr4	gene0	3199731	3671742	-
NC_000067.6	3234743	A	G	56	het	44	10	Xkr4	gene0	3199731	3671742	-
NC_000067.6	3234749	A	G	66	het	40	10	Xkr4	gene0	3199731	3671742	-
NC_000067.6	3234762	G	C	72	het	37	10	Xkr4	gene0	3199731	3671742	-
NC_000067.6	3234978	C	A	222	het	51	21	Xkr4	gene0	3199731	3671742	-
NC_000067.6	3234990	T	C	222	het	48	22	Xkr4	gene0	3199731	3671742	-
NC_000067.6	3234992	A	G	222	het	49	22	Xkr4	gene0	3199731	3671742	-
NC_000067.6	3235000	G	T	212	het	49	18	Xkr4	gene0	3199731	3671742	-
NC_000067.6	3235048	T	G	222	het	54	30	Xkr4	gene0	3199731	3671742	-
NC_000067.6	3235072	G	A	222	het	50	25	Xkr4	gene0	3199731	3671742	-
NC_000067.6	3235075	A	T	222	het	48	24	Xkr4	gene0	3199731	3671742	-
NC_000067.6	3235086	A	G	222	het	48	22	Xkr4	gene0	3199731	3671742	-
NC_000067.6	3235093	G	A	222	het	46	20	Xkr4	gene0	3199731	3671742	-
NC_000067.6	3235138	T	C	148	het	41	14	Xkr4	gene0	3199731	3671742	-
NC_000067.6	3240349	caaaa	caaa	193	hom	25	25	Xkr4	gene0	3199731	3671742	-
NC_000067.6	3281338	gaaaaaaaaaaa	gaaaaaaaaaa	45.8559	hom	24	24	Xkr4	gene0	3199731	3671742	-
NC_000067.6	3675170	at	a	39.9223	het	9	4
NC_000067.6	3730565	gatatatatatatatatatatatatatatatatatatatatatat	gatatatatatatatatatatatatatatatatatatatatat	134	hom	5	5
NC_000067.6	3839665	tccc	tcc	130	hom	11	11
NC_000067.6	3924697	agagaggagaggagaggagaggagaggagaggagaggagaggagagg	aGAGAGgagaggagaggagaggagaggagaggagaggagaggagaggagagg	124	hom	3	3
NC_000067.6	3987376	G	T	120	het	43	16
NC_000067.6	3987409	T	C	84	het	42	12
NC_000067.6	4009786	TA	TAA	228	hom	22	22	LOC105242467	gene5	3999403	4243365	-
NC_000067.6	4009853	GA	GAA	228	hom	26	26	LOC105242467	gene5	3999403	4243365	-
NC_000067.6	4054414	ttctctctctctctctctctctctctctctctctctctctctctctctctctctctctctctctctctctc	tTCtctctctctctctctctctctctctctctctctctctctctctctctctctctctctctctctctctctc	40.74	hom	3	3	LOC105242467	gene5	3999403	4243365	-
NC_000067.6	4151861	aggg	agg	228	hom	16	16	LOC105242467	gene5	3999403	4243365	-
NC_000067.6	4256577	T	G	71	het	9	4	Gm6101	gene6	4256235	4261541	-
NC_000067.6	4257529	A	T	32.2229	hom	1	1	Gm6101	gene6	4256235	4261541	-
NC_000067.6	4275433	gcacacacacacacacacacacacacacacacacacacacacacacacaca	gCACAcacacacacacacacacacacacacacacacacacacacacacacacaca	32.8661	hom	1	1
NC_000067.6	4285316	agaaaggaaaggaaaggaaaggaaaggaaaggaaaggaaaggaaaggaaaggaaaggaaaggaaaggaaaggaaaggaaaggaaaggaaaggaaaggaaaggaaaggaaaggaaaggaaagga	aGAAAGgaaaggaaaggaaaggaaaggaaaggaaaggaaaggaaaggaaaggaaaggaaaggaaaggaaaggaaaggaaaggaaaggaaaggaaaggaaaggaaaggaaaggaaaggaaaggaaagga	38.7605	hom	2	2
NC_000067.6	4343446	gtagatagatagatagatagatagatagatagatagatagatagatagatagatagataga	gTAGAtagatagatagatagatagatagatagatagatagatagatagatagatagatagataga	228	hom	5	5	Rp1	gene7	4290846	4409266	-
NC_000067.6	4450144	gtagatagatagatagatagatagatagatagatagatagatagatagata	gTAGAtagatagatagatagatagatagatagatagatagatagatagatagata	228	hom	5	5
NC_000067.6	4472349	T	A	228	hom	21	21
NC_000067.6	4559668	A	G	131	het	39	8
NC_000067.6	4590408	A	T	193	hom	19	19
NC_000067.6	4675911	G	A	113	het	7	5
NC_000067.6	4675928	G	A	206	het	11	9
NC_000067.6	4846079	G	A	44.6904	het	36	8	Lypla1	gene19	4807563	4846737	+
NC_000067.6	4846080	C	T	52	het	34	8	Lypla1	gene19	4807563	4846737	+
NC_000067.6	4846082	T	A	52	het	34	8	Lypla1	gene19	4807563	4846737	+
NC_000067.6	4846083	C	T	44.7036	het	35	8	Lypla1	gene19	4807563	4846737	+
NC_000067.6	4846102	T	C	96	het	42	12	Lypla1	gene19	4807563	4846737	+
NC_000067.6	4846109	T	A	80	het	46	11	Lypla1	gene19	4807563	4846737	+
NC_000067.6	4846113	C	A	81	het	46	11	Lypla1	gene19	4807563	4846737	+
NC_000067.6	4846116	T	G	81	het	46	11	Lypla1	gene19	4807563	4846737	+
NC_000067.6	4846126	A	C	74	het	46	10	Lypla1	gene19	4807563	4846737	+
NC_000067.6	4846129	T	C	74	het	46	10	Lypla1	gene19	4807563	4846737	+
NC_000067.6	4850769	caa	ca	228	hom	19	19
NC_000067.6	5073328	C	T	36.983	het	7	4
NC_000067.6	5073334	ctc	cTCCGtc	92	het	7	4
NC_000067.6	5327607	T	C	66	hom	3	3
NC_000067.6	5327613	T	C	72	hom	3	3
NC_000067.6	5327615	T	C	72	hom	3	3
NC_000067.6	5327623	T	C	112	hom	5	5
NC_000067.6	5327631	T	C	118	hom	5	5
NC_000067.6	5327639	T	C	130	hom	6	6
NC_000067.6	5327647	T	C	143	hom	7	7
NC_000067.6	5327655	T	C	145	hom	7	7
NC_000067.6	5327663	T	C	147	hom	7	7
NC_000067.6	5327671	T	C	145	hom	7	7
NC_000067.6	5377368	C	T	228	hom	35	35
NC_000067.6	5377371	C	A	228	hom	35	35
NC_000067.6	5377387	T	C	228	hom	34	34
NC_000067.6	5377437	C	T	228	hom	15	15
NC_000067.6	5377460	C	T	185	hom	9	9
NC_000067.6	5377544	C	T	46.2838	het	4	3
NC_000067.6	5377577	C	A	228	hom	11	11
NC_000067.6	5377581	G	A	228	hom	13	13
NC_000067.6	5377608	G	A	228	hom	16	16
NC_000067.6	5377611	G	A	228	hom	16	16
NC_000067.6	5377614	T	G	228	hom	16	16
NC_000067.6	5377623	T	G	228	hom	22	22
NC_000067.6	5429907	A	G	59	het	24	5
NC_000067.6	5430115	G	A	35.1537	het	21	4
NC_000067.6	5470122	cctttctttctttctttctttctttctttctttctttctttctttctttcttt	cCTTTctttctttctttctttctttctttctttctttctttctttctttctttcttt	83	hom	2	2
NC_000067.6	5495519	GAAAA	GAAA	176	hom	16	16
NC_000067.6	5580098	AG	AGG	228	hom	31	31
NC_000067.6	5813833	ctcttcttcttcttcttcttcttcttcttcttcttcttcttcttcttcttcttc	cTCTtcttcttcttcttcttcttcttcttcttcttcttcttcttcttcttcttcttc	32.9133	hom	1	1
NC_000067.6	5840130	G	T	90	hom	4	4
NC_000067.6	5840320	G	T	228	hom	24	24
NC_000067.6	5877998	ggatagatagatagatagatagatagatagatagatagatagata	ggatagatagatagatagatagatagatagatagatagata	210	hom	14	14
NC_000067.6	5897612	gtctatctatctatctatctatctatctatctatctatctatctatctatcaatctatctatctatctatc	gtctatctatctatctatctatctatctatctatctatctatctatcaatctatctatctatctatc	189	hom	10	10
NC_000067.6	5946869	A	G	228	hom	21	21
NC_000067.6	5953029	A	T	228	hom	17	17
NC_000067.6	6000394	T	C	73	hom	4	4
NC_000067.6	6003101	T	A	228	hom	12	12
NC_000067.6	6133672	G	A	30.3588	het	25	4
NC_000067.6	6133677	aaaaagaaaagaaaagaaaagaaaagaaaagaaaagaaaagaaaagaaaagaaaagaaaagaaaagaaa	aaaaagaaaagaaaagaaaagaaaagaaaagaaaagaaaagaaaagaaaagaaaagaaaagaaa	228	hom	10	10
NC_000067.6	6149788	ctt	cTtt	100	hom	7	7
NC_000067.6	6194796	G	T	169	hom	8	8
NC_000067.6	6371334	catatatatatatatatatatatatatatatatatatatatatatatata	catatatatatatatatatatatatatatatatatatatatatata	32.7333	hom	1	1	Fam150a	gene34	6359331	6394731	+
NC_000067.6	6430473	C	A	36.9897	het	71	32	Gm19026	gene37	6429658	6441296	-
NC_000067.6	6518113	cgg	c	41.3364	het	12	2	St18	gene38	6487231	6860940	+
NC_000067.6	6663762	T	C	122	het	55	33	St18	gene38	6487231	6860940	+
NC_000067.6	6664328	C	T	126	het	57	36	St18	gene38	6487231	6860940	+
NC_000067.6	6664399	G	A	67	het	64	18	St18	gene38	6487231	6860940	+
NC_000067.6	6664404	C	T	130	het	62	35	St18	gene38	6487231	6860940	+
NC_000067.6	6664419	G	T	133	het	56	30	St18	gene38	6487231	6860940	+
NC_000067.6	6718252	C	A	228	hom	16	16	St18	gene38	6487231	6860940	+
NC_000067.6	6765070	A	C	63	het	7	5	St18	gene38	6487231	6860940	+
NC_000067.6	6798412	tgatagatagatagatagatagatagatagatagatagatagatagatagat	tGATAgatagatagatagatagatagatagatagatagatagatagatagatagat	228	hom	13	13	St18	gene38	6487231	6860940	+
NC_000067.6	6831272	caaaaaaaaa	cAaaaaaaaaa	71	hom	28	28	St18	gene38	6487231	6860940	+
NC_000067.6	6934072	G	A	70	het	8	5
NC_000067.6	7033065	tatagatagatagatagatagatagatagatagatagatagatagatagatagatag	tATAGatagatagatagatagatagatagatagatagatagatagatagatagatagatag	32.8909	hom	1	1
NC_000067.6	7105645	gttctttctttctttctttctttctttctttctttctttctttctttctttctttctttctttcttt	gTTCTTTCTttctttctttctttctttctttctttctttctttctttctttctttctttctttctttctttcttt	228	hom	8	8	Pcmtd1	gene42	7088891	7173628	+
NC_000067.6	7130187	tccc	tcc	228	hom	26	26	Pcmtd1	gene42	7088891	7173628	+
NC_000067.6	7131833	TGGG	TGG	228	hom	37	37	Pcmtd1	gene42	7088891	7173628	+
NC_000067.6	7133401	CTT	CT	228	hom	27	27	Pcmtd1	gene42	7088891	7173628	+
NC_000067.6	7134177	tggg	tgg	228	hom	36	36	Pcmtd1	gene42	7088891	7173628	+
NC_000067.6	7138261	ACCC	ACC	228	hom	27	27	Pcmtd1	gene42	7088891	7173628	+
NC_000067.6	7140409	A	AT	228	hom	31	31	Pcmtd1	gene42	7088891	7173628	+
NC_000067.6	7140804	gc	gCc	228	hom	40	40	Pcmtd1	gene42	7088891	7173628	+
NC_000067.6	7141150	attttttttttttt	atttttttttttt	44.8997	hom	33	33	Pcmtd1	gene42	7088891	7173628	+
NC_000067.6	7143345	GTTTTTt	GTTTTt	138	hom	26	26	Pcmtd1	gene42	7088891	7173628	+
NC_000067.6	7166828	TGGG	TGG	228	hom	17	17	Pcmtd1	gene42	7088891	7173628	+
NC_000067.6	7182715	ca	cAa	228	hom	34	34
NC_000067.6	7185658	aggggg	agggg	180	hom	28	28
NC_000067.6	7219890	C	A	228	hom	23	23
NC_000067.6	7348341	ctctttctttctttctttctttctttctttctttctttctttcttt	cTCTTTCTTtctttctttctttctttctttctttctttctttctttctttcttt	170	hom	5	5	Gm26901	gene46	7314638	7398666	-
NC_000067.6	7355962	aacacacacacacacacacacacacacacacacacacacacacacacaca	aACacacacacacacacacacacacacacacacacacacacacacacacaca	102	hom	3	3	Gm26901	gene46	7314638	7398666	-
NC_000067.6	7370252	gtctatctatctatctatctatctatctatctatctat	gTCTAtctatctatctatctatctatctatctatctatctat	228	hom	11	11	Gm26901	gene46	7314638	7398666	-
NC_000067.6	7377640	aagagagagagagagagagagagagagagagagaga	aAGAGAGAGAGAGAGAGAGAGagagagagagagagagagagagagagagagagaga	143	hom	3	3	Gm26901	gene46	7314638	7398666	-
NC_000067.6	7389751	T	A	222	hom	8	8	Gm26901	gene46	7314638	7398666	-
NC_000067.6	7389762	T	C	112	hom	6	5	Gm26901	gene46	7314638	7398666	-
NC_000067.6	7390727	C	A	46.7367	het	19	7	Gm26901	gene46	7314638	7398666	-
NC_000067.6	7390728	C	T	46.7801	het	19	7	Gm26901	gene46	7314638	7398666	-
NC_000067.6	7390737	G	C	63	het	18	7	Gm26901	gene46	7314638	7398666	-
NC_000067.6	7390739	T	G	58	het	20	7	Gm26901	gene46	7314638	7398666	-
NC_000067.6	7390851	T	G	73	het	12	5	Gm26901	gene46	7314638	7398666	-
NC_000067.6	7390854	T	A	76	het	11	5	Gm26901	gene46	7314638	7398666	-
NC_000067.6	7390866	C	A	76	het	11	5	Gm26901	gene46	7314638	7398666	-
NC_000067.6	7390872	G	C	76	het	11	5	Gm26901	gene46	7314638	7398666	-
NC_000067.6	7390887	A	G	70	het	15	6	Gm26901	gene46	7314638	7398666	-
NC_000067.6	7390898	C	G	63	het	14	5	Gm26901	gene46	7314638	7398666	-
NC_000067.6	7390900	C	A	76	het	13	6	Gm26901	gene46	7314638	7398666	-
NC_000067.6	7390910	A	T	31.1735	het	11	4	Gm26901	gene46	7314638	7398666	-
NC_000067.6	7390915	A	T	37.4596	het	11	4	Gm26901	gene46	7314638	7398666	-
NC_000067.6	7392687	A	G	46.5058	het	8	3	Gm26901	gene46	7314638	7398666	-
NC_000067.6	7392835	G	A	34.5381	het	13	4	Gm26901	gene46	7314638	7398666	-
NC_000067.6	7392843	G	C	30.8183	het	13	4	Gm26901	gene46	7314638	7398666	-
NC_000067.6	7392856	G	A	44.5985	het	10	4	Gm26901	gene46	7314638	7398666	-
NC_000067.6	7392924	A	G	41.4733	het	11	4	Gm26901	gene46	7314638	7398666	-
NC_000067.6	7434235	ct	cTt	228	hom	36	36
NC_000067.6	7488513	C	G	40.6619	het	21	4
NC_000067.6	7488523	A	G	85	het	23	7
NC_000067.6	7491445	GCCCCCCCCC	GCCCCCCCC	71	hom	18	18
NC_000067.6	7508519	atttttttttttt	attttttttttt	49.8613	hom	26	26
NC_000067.6	7619200	G	A	56	het	41	9
NC_000067.6	7619221	A	G	78	het	38	10
NC_000067.6	7649333	accccccccc	acccccccc	72	hom	21	21
NC_000067.6	7654672	TGGGGGG	TGGGGG	116	hom	19	19
NC_000067.6	7675812	tcctccctccctccctccctccctccctccctccctccctc	tCCTCcctccctccctccctccctccctccctccctccctccctc	82	hom	2	2
NC_000067.6	7684870	gttttttttt	gtttttttt	66	hom	20	20
NC_000067.6	7774571	ctctttctttctttctttctttctttctttctttctttctttctttctttctttctttctt	cTCTTtctttctttctttctttctttctttctttctttctttctttctttctttctttctttctt	32.8909	hom	1	1
NC_000067.6	7840861	A	T	155	hom	11	10
NC_000067.6	8092921	tttcttcttcttcttcttcttcttcttcttcttcttcttcttcttcttcttcttcttcttcttcttcttcttcttcttcttcttc	tTTCttcttcttcttcttcttcttcttcttcttcttcttcttcttcttcttcttcttcttcttcttcttcttcttcttcttcttcttc	32.9319	hom	1	1
NC_000067.6	8114205	C	T	228	hom	20	20	LOC105243858	gene52	8108629	8122449	-
NC_000067.6	8127419	A	T	38.2439	het	49	13
NC_000067.6	8127423	G	A	83	het	48	19
NC_000067.6	8127425	T	C	38.0964	het	49	13
NC_000067.6	8127666	A	T	35.2138	het	36	11
NC_000067.6	8127670	A	G	44.4546	het	34	12
NC_000067.6	8127774	A	G	171	het	66	26
NC_000067.6	8127794	G	A	135	het	63	19
NC_000067.6	8128056	A	G	52	het	49	14
NC_000067.6	8128123	G	T	48.2429	het	64	17
NC_000067.6	8128155	C	T	68	het	62	19
NC_000067.6	8235570	G	T	95	hom	5	5
NC_000067.6	8284829	aacacacacacacac	aACacacacacacacac	228	hom	25	25
NC_000067.6	8290942	atcttcttcttcttcttcttcttcttcttcttcttcttcttcttcttcttcttcttcttcttcttcttcttcttcttcttcttcttcttctt	aTCTtcttcttcttcttcttcttcttcttcttcttcttcttcttcttcttcttcttcttcttcttcttcttcttcttcttcttcttcttcttctt	185	hom	4	4
NC_000067.6	8397853	A	G	228	hom	21	21	Sntg1	gene53	8359739	9301061	-
NC_000067.6	8477029	T	C	228	hom	9	9	Sntg1	gene53	8359739	9301061	-
NC_000067.6	8477198	A	G	34.5382	hom	3	3	Sntg1	gene53	8359739	9301061	-
NC_000067.6	8500915	T	A	228	hom	18	18	Sntg1	gene53	8359739	9301061	-
NC_000067.6	8507660	A	G	228	hom	17	17	Sntg1	gene53	8359739	9301061	-
NC_000067.6	8641476	G	T	87	hom	4	4	Sntg1	gene53	8359739	9301061	-
NC_000067.6	8641478	G	T	87	hom	4	4	Sntg1	gene53	8359739	9301061	-
NC_000067.6	8647522	A	G	228	hom	24	24	Sntg1	gene53	8359739	9301061	-
NC_000067.6	8669790	accc	acc	228	hom	27	27	Sntg1	gene53	8359739	9301061	-
NC_000067.6	8703385	tctccccctccccct	tCTCCCCCTCCCCCTCCCCCTTCCctccccctccccct	83	hom	2	2	Sntg1	gene53	8359739	9301061	-
NC_000067.6	8763553	ggaagaagaagaagaagaagaagaagaagaagaagaagaagaagaagaagaagaagaagaagaagaagaagaagaagaagaagaagaagaagaagaagaagaag	gGAAgaagaagaagaagaagaagaagaagaagaagaagaagaagaagaagaagaagaagaagaagaagaagaagaagaagaagaagaagaagaagaagaagaagaag	121	hom	3	3	Sntg1	gene53	8359739	9301061	-
NC_000067.6	8797744	A	G	37.716	het	42	15	Sntg1	gene53	8359739	9301061	-
NC_000067.6	8797748	G	A	35.6228	het	42	15	Sntg1	gene53	8359739	9301061	-
NC_000067.6	8798104	T	G	152	het	77	36	Sntg1	gene53	8359739	9301061	-
NC_000067.6	8798221	A	G	166	het	55	29	Sntg1	gene53	8359739	9301061	-
NC_000067.6	8798245	C	T	32.4044	het	34	10	Sntg1	gene53	8359739	9301061	-
NC_000067.6	8798246	T	G	30.324	het	35	10	Sntg1	gene53	8359739	9301061	-
NC_000067.6	9057205	C	T	228	hom	28	28	Sntg1	gene53	8359739	9301061	-
NC_000067.6	9057210	GCC	GCCC	228	hom	27	27	Sntg1	gene53	8359739	9301061	-
NC_000067.6	9240671	T	C	60	het	25	6	Sntg1	gene53	8359739	9301061	-
NC_000067.6	9307494	ttagatagatagatagatagatagatagatagatagatagatagatagatagatagatagatagata	tTAGAtagatagatagatagatagatagatagatagatagatagatagatagatagatagatagatagata	32.9523	hom	1	1
NC_000067.6	9453315	T	C	228	hom	22	22
NC_000067.6	9497145	tg	tGg	228	hom	16	16
NC_000067.6	9516632	agggaggggaggggaggggaggggaggggaggggaggggaggggaggggaggggaggggagggga	agggaggggaggggagggga	32.2229	hom	1	1
NC_000067.6	9516923	A	AG	228	hom	20	20
NC_000067.6	9545447	C	A	108	het	37	12	Rrs1	gene63	9545408	9547455	+
NC_000067.6	9545471	C	T	101	het	40	13	Rrs1	gene63	9545408	9547455	+
NC_000067.6	9545476	C	T	112	het	41	13	Rrs1	gene63	9545408	9547455	+
NC_000067.6	9545481	C	T	108	het	42	13	Rrs1	gene63	9545408	9547455	+
NC_000067.6	9545484	C	T	107	het	43	13	Rrs1	gene63	9545408	9547455	+
NC_000067.6	9545492	C	A	103	het	45	13	Rrs1	gene63	9545408	9547455	+
NC_000067.6	9545511	C	T	115	het	43	14	Rrs1	gene63	9545408	9547455	+
NC_000067.6	9545516	C	T	111	het	42	13	Rrs1	gene63	9545408	9547455	+
NC_000067.6	9545539	G	A	129	het	43	15	Rrs1	gene63	9545408	9547455	+
NC_000067.6	9545545	G	C	121	het	41	13	Rrs1	gene63	9545408	9547455	+
NC_000067.6	9545548	C	G	122	het	40	13	Rrs1	gene63	9545408	9547455	+
NC_000067.6	9545577	G	A	115	het	45	14	Rrs1	gene63	9545408	9547455	+
NC_000067.6	9545597	C	T	109	het	42	12	Rrs1	gene63	9545408	9547455	+
NC_000067.6	9545621	A	T	124	het	50	16	Rrs1	gene63	9545408	9547455	+
NC_000067.6	9545654	G	A	138	het	52	19	Rrs1	gene63	9545408	9547455	+
NC_000067.6	9545663	C	T	116	het	47	14	Rrs1	gene63	9545408	9547455	+
NC_000067.6	9545666	C	T	110	het	50	14	Rrs1	gene63	9545408	9547455	+
NC_000067.6	9545668	G	A	113	het	49	14	Rrs1	gene63	9545408	9547455	+
NC_000067.6	9545674	C	T	111	het	50	14	Rrs1	gene63	9545408	9547455	+
NC_000067.6	9545682	C	T	99	het	49	13	Rrs1	gene63	9545408	9547455	+
NC_000067.6	9545684	G	T	98	het	50	13	Rrs1	gene63	9545408	9547455	+
NC_000067.6	9545685	G	T	95	het	50	13	Rrs1	gene63	9545408	9547455	+
NC_000067.6	9545688	G	T	102	het	50	13	Rrs1	gene63	9545408	9547455	+
NC_000067.6	9545691	G	A	101	het	50	13	Rrs1	gene63	9545408	9547455	+
NC_000067.6	9545693	C	T	98	het	50	13	Rrs1	gene63	9545408	9547455	+
NC_000067.6	9545700	C	G	221	het	57	19	Rrs1	gene63	9545408	9547455	+
NC_000067.6	9545762	C	A	222	het	58	23	Rrs1	gene63	9545408	9547455	+
NC_000067.6	9545767	G	A	222	het	55	23	Rrs1	gene63	9545408	9547455	+
NC_000067.6	9545801	C	A	222	het	54	20	Rrs1	gene63	9545408	9547455	+
NC_000067.6	9545808	C	G	222	het	57	20	Rrs1	gene63	9545408	9547455	+
NC_000067.6	9545840	C	A	221	het	60	20	Rrs1	gene63	9545408	9547455	+
NC_000067.6	9545848	C	A	222	het	64	23	Rrs1	gene63	9545408	9547455	+
NC_000067.6	9545860	C	A	221	het	64	20	Rrs1	gene63	9545408	9547455	+
NC_000067.6	9545875	G	C	222	het	61	21	Rrs1	gene63	9545408	9547455	+
NC_000067.6	9545876	C	T	221	het	63	21	Rrs1	gene63	9545408	9547455	+
NC_000067.6	9545894	G	T	222	het	63	25	Rrs1	gene63	9545408	9547455	+
NC_000067.6	9545925	C	A	222	het	65	26	Rrs1	gene63	9545408	9547455	+
NC_000067.6	9545944	C	A	222	het	66	24	Rrs1	gene63	9545408	9547455	+
NC_000067.6	9545951	G	T	222	het	63	23	Rrs1	gene63	9545408	9547455	+
NC_000067.6	9545985	A	G	222	het	55	22	Rrs1	gene63	9545408	9547455	+
NC_000067.6	9545992	C	G	222	het	54	21	Rrs1	gene63	9545408	9547455	+
NC_000067.6	9546013	G	T	222	het	51	20	Rrs1	gene63	9545408	9547455	+
NC_000067.6	9546016	G	A	222	het	52	21	Rrs1	gene63	9545408	9547455	+
NC_000067.6	9546103	GCTC	GC	204	het	49	17	Rrs1	gene63	9545408	9547455	+
NC_000067.6	9546138	C	A	222	het	49	19	Rrs1	gene63	9545408	9547455	+
NC_000067.6	9546150	T	C	221	het	48	17	Rrs1	gene63	9545408	9547455	+
NC_000067.6	9546153	T	G	221	het	51	17	Rrs1	gene63	9545408	9547455	+
NC_000067.6	9546171	A	G	221	het	55	19	Rrs1	gene63	9545408	9547455	+
NC_000067.6	9546180	C	T	221	het	57	19	Rrs1	gene63	9545408	9547455	+
NC_000067.6	9546215	C	T	221	het	58	20	Rrs1	gene63	9545408	9547455	+
NC_000067.6	9546223	C	T	222	het	55	21	Rrs1	gene63	9545408	9547455	+
NC_000067.6	9546259	C	T	222	het	60	24	Rrs1	gene63	9545408	9547455	+
NC_000067.6	9546268	G	T	222	het	58	23	Rrs1	gene63	9545408	9547455	+
NC_000067.6	9546313	G	A	221	het	52	18	Rrs1	gene63	9545408	9547455	+
NC_000067.6	9546338	T	A	222	het	48	18	Rrs1	gene63	9545408	9547455	+
NC_000067.6	9546341	G	T	222	het	47	18	Rrs1	gene63	9545408	9547455	+
NC_000067.6	9546372	C	T	222	het	50	22	Rrs1	gene63	9545408	9547455	+
NC_000067.6	9546377	C	T	222	het	49	21	Rrs1	gene63	9545408	9547455	+
NC_000067.6	9546414	G	A	202	het	44	17	Rrs1	gene63	9545408	9547455	+
NC_000067.6	9546452	G	A	222	het	45	19	Rrs1	gene63	9545408	9547455	+
NC_000067.6	9546478	C	T	222	het	45	20	Rrs1	gene63	9545408	9547455	+
NC_000067.6	9546504	G	C	222	het	42	17	Rrs1	gene63	9545408	9547455	+
NC_000067.6	9546533	G	A	195	het	47	14	Rrs1	gene63	9545408	9547455	+
NC_000067.6	9546572	C	G	128	het	54	14	Rrs1	gene63	9545408	9547455	+
NC_000067.6	9546588	A	T	97	het	49	12	Rrs1	gene63	9545408	9547455	+
NC_000067.6	9777667	G	T	135	hom	5	5	LOC105243859	gene71	9775563	9791319	+
NC_000067.6	9838256	gctctctctctctctctctctctctctctctctctctctctctctctctctctct	gCTCTctctctctctctctctctctctctctctctctctctctctctctctctctctct	32.9085	hom	1	1	Sgk3	gene72	9798130	9902570	+
NC_000067.6	10017795	gctatctatctatctatctatctatctatctatctatctatctatctatctatctatctatctatctatctatct	gCTATctatctatctatctatctatctatctatctatctatctatctatctatctatctatctatctatctatctatct	228	hom	10	10
NC_000067.6	10078561	C	A	129	hom	11	11	Cspp1	gene81	10038218	10136771	+
NC_000067.6	10081335	aatgatagatt	a	38.1845	het	9	2	Cspp1	gene81	10038218	10136771	+
NC_000067.6	10100560	G	T	51	het	5	2	Cspp1	gene81	10038218	10136771	+
NC_000067.6	10188408	tacacacacacacacacacacacacacacacacacacacacacacacacacac	tACacacacacacacacacacacacacacacacacacacacacacacacacacac	228	hom	12	12	Arfgef1	gene82	10137507	10232670	-
NC_000067.6	10240229	ATTT	ATTTT	228	hom	21	21
NC_000067.6	10351377	cctttctttctttctttctttctttctttctttctttctttctttctttctttctttctttc	cCTTTctttctttctttctttctttctttctttctttctttctttctttctttctttctttctttc	32.6919	hom	1	1	Cpa6	gene83	10295791	10720058	-
NC_000067.6	10506659	C	T	31.3598	hom	2	2	Cpa6	gene83	10295791	10720058	-
NC_000067.6	10535136	A	G	30.0677	het	27	5	Cpa6	gene83	10295791	10720058	-
NC_000067.6	10535139	T	G	33.0088	het	29	5	Cpa6	gene83	10295791	10720058	-
NC_000067.6	10608721	ATT	ATTT	228	hom	24	24	Cpa6	gene83	10295791	10720058	-
NC_000067.6	10795084	C	A	228	hom	36	36
NC_000067.6	10795289	Tg	T	228	hom	39	39
NC_000067.6	10861143	A	G	196	hom	13	13
NC_000067.6	10861152	ag	aGAAAGg	61	het	23	5
NC_000067.6	10879801	T	C	228	hom	20	20
NC_000067.6	10886672	C	G	122	hom	17	17
NC_000067.6	10886857	gttttt	gTttttt	116	hom	23	23
NC_000067.6	10988251	tg	tGg	228	hom	18	18
NC_000067.6	11510994	G	GCA	228	hom	28	28	A830018L16Rik	gene88	11414105	11975902	+
NC_000067.6	11511411	gaa	ga	228	hom	27	27	A830018L16Rik	gene88	11414105	11975902	+
NC_000067.6	11728844	G	A	133	hom	32	14	A830018L16Rik	gene88	11414105	11975902	+
NC_000067.6	11753300	aggagggggagg	aGGAGGGggagggggagg	123	hom	3	3	A830018L16Rik	gene88	11414105	11975902	+
NC_000067.6	11806216	T	A	70	het	45	16	A830018L16Rik	gene88	11414105	11975902	+
NC_000067.6	11978289	ttctctctctctctctctctctctctctctctctctctctctct	tTCtctctctctctctctctctctctctctctctctctctctctct,tTCTCtctctctctctctctctctctctctctctctctctctctctct	78		3	3
NC_000067.6	12324735	tggg	tgg	228	hom	35	35
NC_000067.6	12344113	gaagaaagaaagaaagaaagaaagaaagaaagaaagaaagaaagaaagaaagaaagaaagaaagaaag	gAAGAaagaaagaaagaaagaaagaaagaaagaaagaaagaaagaaagaaagaaagaaagaaagaaagaaag	91	hom	4	4
NC_000067.6	12366081	A	G	84	het	16	6
NC_000067.6	12370665	agg	ag	228	hom	18	18
NC_000067.6	12371156	TCCC	TCC	228	hom	26	26
NC_000067.6	12371279	acc	ac	228	hom	19	19
NC_000067.6	12430630	caaagaaagaaagaaagaaagaaagaaagaaagaaagaaagaaagaaagaaagaaagaaa	cAAAGaaagaaagaaagaaagaaagaaagaaagaaagaaagaaagaaagaaagaaagaaagaaa	228	hom	9	9	LOC105243860	gene92	12423687	12432474	-
NC_000067.6	12657694	G	A	44.728	het	24	7
NC_000067.6	12695620	tccccccccccccccccc	tcccccc	32.2229	hom	1	1	Sulf1	gene97	12691695	12861192	+
NC_000067.6	12707201	gttt	gTttt	228	hom	22	22	Sulf1	gene97	12691695	12861192	+
NC_000067.6	12707701	TG	TGG	228	hom	35	35	Sulf1	gene97	12691695	12861192	+
NC_000067.6	12707915	CTT	CTTT	202	hom	31	31	Sulf1	gene97	12691695	12861192	+
NC_000067.6	12842139	aggg	aGggg	53	het	10	5	Sulf1	gene97	12691695	12861192	+
NC_000067.6	12972957	tgatagatagatagatagatagatagatagatagatagatagatagatagatagat	tGATAgatagatagatagatagatagatagatagatagatagatagatagatagatagat	195	hom	15	15	Slco5a1	gene98	12866549	12992932	-
NC_000067.6	12978158	ttttggtttggtttggtttggtttggtttggtttggtttggtttggtttggtttggttt	tTTTGGTTTGGtttggtttggtttggtttggtttggtttggtttggtttggtttggtttggtttggttt	32.8974	hom	1	1	Slco5a1	gene98	12866549	12992932	-
NC_000067.6	13083147	G	T	63	hom	5	5
NC_000067.6	13083154	G	T	77	hom	6	6
NC_000067.6	13083161	G	T	85	hom	6	6
NC_000067.6	13100121	C	A	195	hom	9	9	LOC105243861	gene100	13090688	13104959	-
NC_000067.6	13100129	C	A	115	hom	5	5	LOC105243861	gene100	13090688	13104959	-
NC_000067.6	13158180	caaaaa	caaaa	84	hom	12	12	Ncoa2	gene102	13139105	13374691	-
NC_000067.6	13318544	T	C	37.9864	het	7	4	Ncoa2|LOC105243863	gene102|gene103	13139105|13316270	13374691|13319028	-|+
NC_000067.6	13440544	T	C	228	hom	19	19
NC_000067.6	13539434	caa	c	43.7	het	6	3
NC_000067.6	13539468	tcctccctccctccctccctccct	tCCTCcctccctccctccctccctccct	174	hom	5	5
NC_000067.6	13693035	A	C	40.4696	hom	3	3	Xkr9	gene110	13668738	13701723	+
NC_000067.6	13940579	ga	g	75	hom	3	3
NC_000067.6	14005466	T	A	34.0998	het	3	2
NC_000067.6	14641796	C	T	228	hom	20	20
NC_000067.6	14643843	C	T	51	het	38	6
NC_000067.6	14899604	cagagagagagagagaga	cAGAGAGAGAGAGAGAGagagagagagagagaga	228	hom	14	14	Trpa1	gene123	14872648	14919014	-
NC_000067.6	14899622	C	G	75	het	23	6	Trpa1	gene123	14872648	14919014	-
NC_000067.6	14899628	C	G	70	het	23	6	Trpa1	gene123	14872648	14919014	-
NC_000067.6	15278557	agtgtgtgtgtgtgtgtgtgtgtgtgtgtgtgtgtgtgtgtgtgtgt	agtgtgtgtgtgtgtgtgtgtgtgtgtgtgtgt	228	hom	11	11
NC_000067.6	15284482	aagagagagagagagagagagagagagagagagagagagagagaga	aagagagagagagagagagagagagagagagagagagagagaga	119	het	8	6
NC_000067.6	15485014	A	G	228	hom	21	21	Kcnb2	gene127	15287383	15714214	+
NC_000067.6	15581446	gagatagatagatagatagatagatagatagatagatagatagatagatagatagatagatagat	gAGATagatagatagatagatagatagatagatagatagatagatagatagatagatagatagatagat	228	hom	11	11	Kcnb2	gene127	15287383	15714214	+
NC_000067.6	15581462	taga	tAGAGaga	222	het	29	11	Kcnb2	gene127	15287383	15714214	+
NC_000067.6	15595067	agg	ag	130	hom	7	7	Kcnb2	gene127	15287383	15714214	+
NC_000067.6	15655458	C	G	228	hom	28	28	Kcnb2	gene127	15287383	15714214	+
NC_000067.6	15725616	ttctctctctctctctctctctctctctctctctctctctctctctctctc	tTCtctctctctctctctctctctctctctctctctctctctctctctctctc	228	hom	7	7
NC_000067.6	15764280	ga	g	228	hom	29	29
NC_000067.6	15865209	C	T	96	het	50	15	Sbspon	gene131	15853862	15892722	-
NC_000067.6	15865240	A	G	114	het	49	17	Sbspon	gene131	15853862	15892722	-
NC_000067.6	15865267	A	C	118	het	44	15	Sbspon	gene131	15853862	15892722	-
NC_000067.6	15865285	C	G	114	het	35	12	Sbspon	gene131	15853862	15892722	-
NC_000067.6	16046996	AGGG	AGG	228	hom	34	34
NC_000067.6	16096981	cgggg	cggg	182	hom	26	26
NC_000067.6	16174981	ctctatctatctatctatctatctatctatctatctatctatctatctatctatctatctatctat	cTCTAtctatctatctatctatctatctatctatctatctatctatctatctatctatctatctatctat	228	hom	9	9
NC_000067.6	16342946	C	G	181	het	35	14	Stau2	gene137	16228803	16520181	-
NC_000067.6	16342984	C	G	44.7635	het	42	7	Stau2	gene137	16228803	16520181	-
NC_000067.6	16437642	tgaggaggaggaggaggaggaggaggaggagga	tGAGGAGgaggaggaggaggaggaggaggaggaggagga	228	hom	13	13	Stau2	gene137	16228803	16520181	-
NC_000067.6	16487218	ttagatagatagatagatagatagatagatagatagatagatagatagatagatagatagatagatagataga	tTAGAtagatagatagatagatagatagatagatagatagatagatagatagatagatagatagatagatagataga	228	hom	11	11	Stau2	gene137	16228803	16520181	-
NC_000067.6	16536601	cagggagg	cAGGGAGGAagggagg	32.636	hom	1	1
NC_000067.6	16567935	C	A	32.2568	hom	3	3	Ube2w	gene139	16540788	16619420	-
NC_000067.6	16630271	A	C	42.9269	het	30	6
NC_000067.6	16630636	A	G	31.2496	het	34	6
NC_000067.6	16709834	T	C	38.1926	het	16	6
NC_000067.6	16709930	T	C	140	het	14	8
NC_000067.6	16709968	T	C	62	het	7	4
NC_000067.6	16710132	G	C	110	hom	4	4
NC_000067.6	16750993	C	T	31.2552	het	9	3
NC_000067.6	16750999	C	T	37.3553	het	9	3
NC_000067.6	16751005	C	T	40.7986	het	9	4
NC_000067.6	16751059	ttctc	tTCtctc	88	het	6	4
NC_000067.6	16804929	C	G	228	hom	33	33
NC_000067.6	16934144	ctcttcttcttcttcttcttcttcttcttcttcttcttcttcttcttcttcttcttcttcttcttc	cTCTtcttcttcttcttcttcttcttcttcttcttcttcttcttcttcttcttcttcttcttcttcttc	32.9254	hom	1	1
NC_000067.6	16941721	C	T	39.9211	het	46	13
NC_000067.6	16941755	A	C	70	het	52	20
NC_000067.6	16941781	C	T	70	het	55	21
NC_000067.6	16941790	G	A	68	het	54	20
NC_000067.6	16942154	G	A	76	het	43	17
NC_000067.6	16942194	C	T	80	het	46	19
NC_000067.6	16942208	C	A	78	het	47	19
NC_000067.6	16942226	A	G	34.9989	het	39	13
NC_000067.6	17117684	aatatatatatatatatatatatatatatatatatatatatatatat	aatatatatatatatatatatatatatatatatatatatatat	61	het	3	2	Gm31982	gene149	17098573	17124575	-
NC_000067.6	17151422	acccccc	aCCCCCACcccccc	219	hom	9	9	Gdap1	gene151	17145373	17164271	+
NC_000067.6	17222821	C	T	60	het	39	10
NC_000067.6	17222853	C	T	41.1755	het	36	9
NC_000067.6	17281307	attttttttttttttt	aTttttttttttttttt	35.8382	hom	19	19
NC_000067.6	17648455	gatagatatagatatagatatagatatagatatagatatagatatagatatagatatagatata	gATAGATatagatatagatatagatatagatatagatatagatatagatatagatatagatatagatata	228	hom	9	9
NC_000067.6	17763453	cagagagagagagagagaaagagagagagagagagagagagaga	cAGAGAGAGAGAGAGAGAGagagagagagagagagaaagagagagagagagagagagagaga	222	het	21	9	Crispld1|LOC105243868	gene160|gene161	17727030|17750876	17766352|17944776	+|-
NC_000067.6	17763471	aagagagagagagagagagagagaga	aAGAGAGAGAGAGAGAGAGagagagagagagagagagagagaga	228	hom	10	10	Crispld1|LOC105243868	gene160|gene161	17727030|17750876	17766352|17944776	+|-
NC_000067.6	17916189	G	T	168	hom	11	11	LOC105243868	gene161	17750876	17944776	-
NC_000067.6	17956960	T	A	85	het	40	13
NC_000067.6	17957049	G	T	222	het	74	26
NC_000067.6	17957121	C	A	164	het	50	17
NC_000067.6	17957376	C	G	122	het	44	17
NC_000067.6	18078472	T	C	118	het	21	8
NC_000067.6	18085488	G	A	120	het	54	25
NC_000067.6	18114685	C	T	41.2619	het	16	4
NC_000067.6	18114705	A	C	54	het	17	5
NC_000067.6	18114715	T	C	42.6952	het	21	5
NC_000067.6	18114716	A	G	51	het	18	5
NC_000067.6	18114725	C	T	47.9003	het	17	5
NC_000067.6	18114766	caa	ca	120	hom	6	6
NC_000067.6	18133743	gttttttttttt	gTttttttttttt	40.8731	hom	26	26	Crisp4	gene165	18114905	18145967	-
NC_000067.6	18189168	cgagagagagagag	cGAGAGAGAGAGAGAGAgagagagagagag	228	hom	14	14
NC_000067.6	18189181	g	gAGAGA	65	het	8	3
NC_000067.6	18206775	atgtgtgtgtgtgtgtgtgtgtgtgtgtgtgtgtgtgtgtgtgtgtgtgtg	aTGTGtgtgtgtgtgtgtgtgtgtgtgtgtgtgtgtgtgtgtgtgtgtgtgtgtg	32.8661	hom	1	1
NC_000067.6	18237778	atacctacctacctacctacctacctacctacctacctacctacctac	aTACCtacctacctacctacctacctacctacctacctacctacctacctac	228	hom	12	12
NC_000067.6	18477958	A	C	111	hom	17	14
NC_000067.6	18544479	A	T	228	hom	10	10
NC_000067.6	18554752	tcttttcttcccttccctt	tctt	154	hom	11	11
NC_000067.6	18555388	tacacacacacacacacacacacacacacacacacacacacaca	tacacacacacacacacacacacacacacacacacacacaca	171	hom	7	7
NC_000067.6	18662925	ac	aCc	147	hom	21	20
NC_000067.6	18689689	gaaaaaaaaa	gaaaaaaaa	60	hom	22	22
NC_000067.6	18728072	aacacacacacacacacacacacacacacacacacacacacacaca	aACacacacacacacacacacacacacacacacacacacacacacaca	228	hom	11	11
NC_000067.6	18761959	T	C	38.7634	het	54	7
NC_000067.6	18772211	aatatatatatatatatatatatatatatatatatatatatatatatat	aATATatatatatatatatatatatatatatatatatatatatatatatatat	32.7333	hom	1	1
NC_000067.6	18785130	aaaagaaagaaagaaagaaagaaagaaagaaagaaagaaagaaagaaagaaagaaagaaagaaagaaagaaagaaagaaa	aaaagaaagaaagaaagaaagaaagaaagaaagaaagaaagaaagaaagaaagaaagaaagaaagaaagaaagaaa	32.8661	hom	1	1
NC_000067.6	18837649	G	T	222	het	32	18
NC_000067.6	18904538	gctctctctctctctctctctctctctctctctctctctctctctctctctctctctctc	gctctctctctctctctctctctctctctctctctctctctctctctctctctctctc	101	hom	4	4
NC_000067.6	19111843	tggggggggg	tGGggggggggg	47.6948	hom	6	5	Tfap2d	gene174	19103022	19168592	+
NC_000067.6	19147569	ggaaagaaagaaagaaagaaagaaagaaagaaagaaagaaagaaag	gGAAAgaaagaaagaaagaaagaaagaaagaaagaaagaaagaaagaaag	163	hom	6	6	Tfap2d	gene174	19103022	19168592	+
NC_000067.6	19147613	agg	ag	53	het	10	4	Tfap2d	gene174	19103022	19168592	+
NC_000067.6	19199310	aacacacacacacacacacacacacacacaca	aACacacacacacacacacacacacacacacaca	228	hom	16	16
NC_000067.6	19252993	tttccttccttccttccttccttccttccttccttccttccttccttcctt	tTTCCttccttccttccttccttccttccttccttccttccttccttccttcctt	228	hom	8	8
NC_000067.6	19253020	ccttc	cCTTcttc	141	het	16	8
NC_000067.6	19731472	A	AAT	228	hom	27	27
NC_000067.6	19812089	caaaaaaaaaaaa	cAaaaaaaaaaaaa	31.7709	hom	16	16
NC_000067.6	19915663	gggag	gGGAGAggag	31.7659	het	1	1
NC_000067.6	20104244	aaagaagaagaagaagaagaagaagaagaagaagaagaagaagaagaagaagaagaagaagaagaagaagaagaa	aAAGAAGaagaagaagaagaagaagaagaagaagaagaagaagaagaagaagaagaagaagaagaagaagaagaagaagaa	228	hom	9	9	Pkhd1	gene180	20057779	20618082	-
NC_000067.6	20222050	catagatagatagatagatagatagatagatagatagatagataga	cATAGatagatagatagatagatagatagatagatagatagatagataga	228	hom	14	14	Pkhd1	gene180	20057779	20618082	-
NC_000067.6	20295041	attttttttttttt	atttttttttttt	40.7559	hom	16	16	Pkhd1	gene180	20057779	20618082	-
NC_000067.6	20372458	T	A	228	hom	18	18	Pkhd1|4930486I03Rik	gene180|gene181	20057779|20356454	20618082|20392300	-|+
NC_000067.6	20432300	C	T	42.6264	het	34	5	Pkhd1	gene180	20057779	20618082	-
NC_000067.6	20466813	tgggggg	tGgggggg	45.8137	hom	20	20	Pkhd1	gene180	20057779	20618082	-
NC_000067.6	20574765	A	G	63	het	10	4	Pkhd1	gene180	20057779	20618082	-
NC_000067.6	20603318	gaaaaaaaaaaa	gaaaaaaaaaa	56	hom	23	23	Pkhd1	gene180	20057779	20618082	-
NC_000067.6	20678519	aaggag	aag	142	het	19	11
NC_000067.6	20710895	C	T	71	het	31	8
NC_000067.6	20723877	tc	t	60	hom	3	3
NC_000067.6	20733201	ctttttttttttt	cttttttttttt	42.8503	hom	21	21	Il17a	gene185	20730905	20734496	+
NC_000067.6	20742271	cagaaagaaagaaagaaagaaagaaagaaagaaagaaagaaagaaagaaagaaagaaagaaagaaagaaagaaagaaaga	cAGAAagaaagaaagaaagaaagaaagaaagaaagaaagaaagaaagaaagaaagaaagaaagaaagaaagaaagaaagaaaga	32.9319	hom	1	1
NC_000067.6	20885270	catatatatatatatatatatatatatatatatatata	cATATatatatatatatatatatatatatatatatatatata	83	hom	2	2
NC_000067.6	20993222	actatctatctatctatctatctatctatctatctatctatctatctatcta	aCTATctatctatctatctatctatctatctatctatctatctatctatctatcta	228	hom	17	17
NC_000067.6	20993253	atct	aTCTCtct	220	het	20	14
NC_000067.6	21220156	tacacacacacacacacacacacacacacac	tacacacacacacacacacacacacacac	228	hom	26	26	Tmem14a|Gm28836	gene193|gene196	21166436|21207234	21230167|21271685	+|-
NC_000067.6	21296313	T	G	228	hom	9	9	Gm4956	gene199	21285246	21298312	-
NC_000067.6	21297433	gtctctctctctctctctctctctctctctctctctctct	gTCtctctctctctctctctctctctctctctctctctctct	133	het	10	4	Gm4956	gene199	21285246	21298312	-
NC_000067.6	21340807	AGGG	AGG	228	hom	19	19	Gm21909|Khdc1a	gene200|gene201	21312517|21329476	21341389|21352200	-|+
NC_000067.6	21409451	G	T	96	hom	7	7	Kcnq5	gene207	21398399	21962650	-
NC_000067.6	21409453	G	T	98	hom	7	7	Kcnq5	gene207	21398399	21962650	-
NC_000067.6	21534830	aacacacacacacacacacacacacacacacacacacaca	aACacacacacacacacacacacacacacacacacacacaca	140	het	8	5	Kcnq5	gene207	21398399	21962650	-
NC_000067.6	21707203	C	A	36.4619	het	11	4	Kcnq5	gene207	21398399	21962650	-
NC_000067.6	21722912	g	gC	228	hom	22	22	Kcnq5	gene207	21398399	21962650	-
NC_000067.6	22032149	ctctttctttctttctttctttctttctttctttctttctttctttctttctttctttctttctt	cTCTTtctttctttctttctttctttctttctttctttctttctttctttctttctttctttctttctt	32.9447	hom	1	1
NC_000067.6	22154272	A	T	48.9968	het	67	29
NC_000067.6	22154574	A	G	54	het	75	50
NC_000067.6	22428031	ag	a	228	hom	21	21	Rims1	gene210	22288422	22432843	-
NC_000067.6	22431989	T	C	228	hom	28	28	Rims1	gene210	22288422	22432843	-
NC_000067.6	22466549	T	A	174	hom	14	14
NC_000067.6	22466612	tgggg	tggg	119	hom	15	15
NC_000067.6	22788181	cctccctcc	cCTCCCTCCTTCCCTctccctcc	228	hom	8	8	Rims1	gene211	22468191	22805724	-
NC_000067.6	23122480	catatatatatatatatatatatatatata	cATatatatatatatatatatatatatatata	101	het	6	3
NC_000067.6	23220534	ccaaaacaaaacaaaacaaaacaaaacaaaacaaaacaaaacaaaacaaaacaaaacaaaacaaaacaaaa	cCAAAAcaaaacaaaacaaaacaaaacaaaacaaaacaaaacaaaacaaaacaaaacaaaacaaaacaaaacaaaa	120	hom	4	4
NC_000067.6	23314025	ctctttctttctttctttctttctttctttctttctttctttctttctttctttctttctttctttctttctttctttctttctt	cTCTTtctttctttctttctttctttctttctttctttctttctttctttctttctttctttctttctttctttctttctttctttctt	32.8974	hom	1	1
NC_000067.6	23359272	actctctctctctctctctctctctctctctctctctct	aCTCTctctctctctctctctctctctctctctctctctctct	201	hom	11	11
NC_000067.6	23427470	ttttctttctttctttctttctttctttctttctttctttctttctttct	tTTTCtttctttctttctttctttctttctttctttctttctttctttctttct	31.7659	het	1	1
NC_000067.6	23442280	tcacacacacacacacacacacacacacacacacacacacacacacacaca	tcacacacacacacacacacacacacacacacacacacacacaca	228	hom	10	10
NC_000067.6	23530990	C	G	40.9212	hom	2	2
NC_000067.6	23534158	tatagatagatagatagatagatagatagatagatagatagatagatagataggtatgtaggttgattgatagatagatagatagatagatagatagatagatagatagatagatagatagata	tATAGatagatagatagatagatagatagatagatagatagatagatagatagataggtatgtaggttgattgatagatagatagatagatagatagatagatagatagatagatagatagatagata	228	hom	14	14
NC_000067.6	23534171	atag	aTAGCtag	220	het	20	14
NC_000067.6	23652959	cctctctctctctctctctctctctctctctctctctctctctctctctctctct	cCTctctctctctctctctctctctctctctctctctctctctctctctctctctct	116	hom	4	4
NC_000067.6	23773793	G	T	33.0857	het	16	4	B3gat2	gene224	23761926	23847865	+
NC_000067.6	23812692	cattattattattattattattattattattattattattatt	cATTATTattattattattattattattattattattattattattatt	228	hom	17	17	B3gat2	gene224	23761926	23847865	+
NC_000067.6	23955541	ggaaagaaagaaagaaagaaagaaagaaagaaagaaagaaagaaagaaagaaagaaagaaagaaagaaag	gGAAAgaaagaaagaaagaaagaaagaaagaaagaaagaaagaaagaaagaaagaaagaaagaaagaaagaaag	132	hom	5	5
NC_000067.6	23976085	agtgtgtgtgtgtgtgtgtgtgtgtgtgtgtgtgtgtgtgtgtgtgtgt	aGTgtgtgtgtgtgtgtgtgtgtgtgtgtgtgtgtgtgtgtgtgtgtgtgt	199	hom	10	10
NC_000067.6	24331361	a	aCC	204	hom	8	8	Col19a1	gene232	24257683	24588036	-
NC_000067.6	24331418	acaccac	acac	60	hom	3	3	Col19a1	gene232	24257683	24588036	-
NC_000067.6	24331696	ca	c	155	hom	11	11	Col19a1	gene232	24257683	24588036	-
NC_000067.6	24333181	tcttccttccttccttccttccttccttccttccttccttccttccttccttccttccttcctt	tCTTCcttccttccttccttccttccttccttccttccttccttccttccttccttccttccttcctt	223	hom	6	6	Col19a1	gene232	24257683	24588036	-
NC_000067.6	24359636	ttttctttctttctttctttctttctttctttctttctttctttctttctttctttc	tTTTCtttctttctttctttctttctttctttctttctttctttctttctttctttctttc	228	hom	8	8	Col19a1	gene232	24257683	24588036	-
NC_000067.6	24579539	cctatctatctatctatctatctatctatctatctatcta	cCTATctatctatctatctatctatctatctatctatctatcta	228	hom	12	12	Col19a1	gene232	24257683	24588036	-
NC_000067.6	24589011	cccttccttccttccttccttccttcctt	cCCTTCCTTCCTTCCTTccttccttccttccttccttccttcctt	228	hom	15	15
NC_000067.6	24684032	A	G	222	het	34	15	Lmbrd1	gene236	24678544	24766301	+
NC_000067.6	24684041	A	G	43.5639	het	40	7	Lmbrd1	gene236	24678544	24766301	+
NC_000067.6	24684045	C	T	35.2912	het	41	6	Lmbrd1	gene236	24678544	24766301	+
NC_000067.6	24684062	T	C	222	het	54	31	Lmbrd1	gene236	24678544	24766301	+
NC_000067.6	24684066	C	T	40.0541	het	56	10	Lmbrd1	gene236	24678544	24766301	+
NC_000067.6	24684074	A	G	164	het	65	17	Lmbrd1	gene236	24678544	24766301	+
NC_000067.6	24684078	GTGGTTACAGACCTCACTCAGGTGGTGATGGTTACA	GTGGTTACA	101	het	15	4	Lmbrd1	gene236	24678544	24766301	+
NC_000067.6	24684114	A	G	133	het	102	22	Lmbrd1	gene236	24678544	24766301	+
NC_000067.6	24684116	T	C	139	het	103	22	Lmbrd1	gene236	24678544	24766301	+
NC_000067.6	24684118	C	T	94	het	104	19	Lmbrd1	gene236	24678544	24766301	+
NC_000067.6	24684124	G	A	70	het	107	18	Lmbrd1	gene236	24678544	24766301	+
NC_000067.6	24684147	G	A	189	het	124	29	Lmbrd1	gene236	24678544	24766301	+
NC_000067.6	24684160	A	G	221	het	125	43	Lmbrd1	gene236	24678544	24766301	+
NC_000067.6	24684162	T	C	221	het	121	40	Lmbrd1	gene236	24678544	24766301	+
NC_000067.6	24684170	G	A	57	het	122	24	Lmbrd1	gene236	24678544	24766301	+
NC_000067.6	24684181	T	C	222	het	116	66	Lmbrd1	gene236	24678544	24766301	+
NC_000067.6	24684187	T	C	222	het	113	48	Lmbrd1	gene236	24678544	24766301	+
NC_000067.6	24684216	A	G	122	het	102	20	Lmbrd1	gene236	24678544	24766301	+
NC_000067.6	24684225	G	T	222	het	80	55	Lmbrd1	gene236	24678544	24766301	+
NC_000067.6	24684232	A	C	222	het	71	48	Lmbrd1	gene236	24678544	24766301	+
NC_000067.6	24684239	T	A	222	het	66	42	Lmbrd1	gene236	24678544	24766301	+
NC_000067.6	24684255	T	C	222	het	48	22	Lmbrd1	gene236	24678544	24766301	+
NC_000067.6	24802410	T	G	64	het	42	11
NC_000067.6	24958725	tgatagatagatagatagatagatagatagatagatagatagatagatagataga	tGATAgatagatagatagatagatagatagatagatagatagatagatagatagataga	228	hom	20	20
NC_000067.6	25040646	cattattattattattattattattattattattattattattat	cATTattattattattattattattattattattattattattattat	228	hom	19	19
NC_000067.6	25040688	tatcat	tat	81	het	12	5
NC_000067.6	25153113	ctgtgtgtgtgtgtgtgtgtgtgtgtgtgtgtgtgtgtg	cTGTGtgtgtgtgtgtgtgtgtgtgtgtgtgtgtgtgtgtgtg	214	hom	13	13	Bai3	gene239	25067476	25830206	-
NC_000067.6	25505739	ttatctatctatctatctatctatctatctatctatctatctatctatctatcta	tTATCtatctatctatctatctatctatctatctatctatctatctatctatctatcta	228	hom	19	19	Bai3	gene239	25067476	25830206	-
NC_000067.6	25694193	A	G	168	hom	7	7	Bai3	gene239	25067476	25830206	-
NC_000067.6	25765145	caaaa	caaa	206	hom	21	21	Bai3	gene239	25067476	25830206	-
NC_000067.6	25825194	C	T	152	hom	6	6	Bai3	gene239	25067476	25830206	-
NC_000067.6	26033921	G	T	222	het	33	20
NC_000067.6	26083801	gtctctctctctctctctctctctctctct	gTCtctctctctctctctctctctctctctct	39.617	het	10	2
NC_000067.6	26454720	gtctatctatctatctatctatctatctatctatctatctatctatctatctatct	gtctatctatctatctatctatctatctatctatctatctatctatctatct	96	hom	9	9
NC_000067.6	26685970	C	A	199	het	130	80	Gm31136|4931408C20Rik	gene247|gene248	26616997|26681801	26775020|26687460	+|-
NC_000067.6	26685983	A	G	200	het	133	85	Gm31136|4931408C20Rik	gene247|gene248	26616997|26681801	26775020|26687460	+|-
NC_000067.6	26685985	G	A	197	het	132	85	Gm31136|4931408C20Rik	gene247|gene248	26616997|26681801	26775020|26687460	+|-
NC_000067.6	26686009	A	G	191	het	141	95	Gm31136|4931408C20Rik	gene247|gene248	26616997|26681801	26775020|26687460	+|-
NC_000067.6	26686054	T	C	188	het	132	94	Gm31136|4931408C20Rik	gene247|gene248	26616997|26681801	26775020|26687460	+|-
NC_000067.6	26686071	C	A	192	het	134	99	Gm31136|4931408C20Rik	gene247|gene248	26616997|26681801	26775020|26687460	+|-
NC_000067.6	26686098	A	T	204	het	133	103	Gm31136|4931408C20Rik	gene247|gene248	26616997|26681801	26775020|26687460	+|-
NC_000067.6	26686122	T	A	205	het	126	99	Gm31136|4931408C20Rik	gene247|gene248	26616997|26681801	26775020|26687460	+|-
NC_000067.6	26686124	T	C	200	het	128	101	Gm31136|4931408C20Rik	gene247|gene248	26616997|26681801	26775020|26687460	+|-
NC_000067.6	26686147	A	T	222	het	140	92	Gm31136|4931408C20Rik	gene247|gene248	26616997|26681801	26775020|26687460	+|-
NC_000067.6	26686181	T	C	219	het	139	116	Gm31136|4931408C20Rik	gene247|gene248	26616997|26681801	26775020|26687460	+|-
NC_000067.6	26686207	G	T	219	het	122	105	Gm31136|4931408C20Rik	gene247|gene248	26616997|26681801	26775020|26687460	+|-
NC_000067.6	26686242	A	G	219	het	132	111	Gm31136|4931408C20Rik	gene247|gene248	26616997|26681801	26775020|26687460	+|-
NC_000067.6	26686248	A	C	219	het	129	108	Gm31136|4931408C20Rik	gene247|gene248	26616997|26681801	26775020|26687460	+|-
NC_000067.6	26686259	A	T	219	het	133	111	Gm31136|4931408C20Rik	gene247|gene248	26616997|26681801	26775020|26687460	+|-
NC_000067.6	26686272	G	T	32.8984	het	136	20	Gm31136|4931408C20Rik	gene247|gene248	26616997|26681801	26775020|26687460	+|-
NC_000067.6	26686295	G	A	220	het	120	96	Gm31136|4931408C20Rik	gene247|gene248	26616997|26681801	26775020|26687460	+|-
NC_000067.6	26686297	T	A	220	het	121	97	Gm31136|4931408C20Rik	gene247|gene248	26616997|26681801	26775020|26687460	+|-
NC_000067.6	26686298	A	C	220	het	120	97	Gm31136|4931408C20Rik	gene247|gene248	26616997|26681801	26775020|26687460	+|-
NC_000067.6	26686329	A	G	221	het	124	95	Gm31136|4931408C20Rik	gene247|gene248	26616997|26681801	26775020|26687460	+|-
NC_000067.6	26686332	T	C	221	het	121	94	Gm31136|4931408C20Rik	gene247|gene248	26616997|26681801	26775020|26687460	+|-
NC_000067.6	26686335	G	A	221	het	122	95	Gm31136|4931408C20Rik	gene247|gene248	26616997|26681801	26775020|26687460	+|-
NC_000067.6	26686339	A	C	221	het	126	98	Gm31136|4931408C20Rik	gene247|gene248	26616997|26681801	26775020|26687460	+|-
NC_000067.6	26686346	T	C	220	het	144	115	Gm31136|4931408C20Rik	gene247|gene248	26616997|26681801	26775020|26687460	+|-
NC_000067.6	26686357	C	T	220	het	144	113	Gm31136|4931408C20Rik	gene247|gene248	26616997|26681801	26775020|26687460	+|-
NC_000067.6	26686358	T	G	221	het	142	112	Gm31136|4931408C20Rik	gene247|gene248	26616997|26681801	26775020|26687460	+|-
NC_000067.6	26686371	T	C	137	het	134	101	Gm31136|4931408C20Rik	gene247|gene248	26616997|26681801	26775020|26687460	+|-
NC_000067.6	26686373	C	T	144	het	133	101	Gm31136|4931408C20Rik	gene247|gene248	26616997|26681801	26775020|26687460	+|-
NC_000067.6	26686377	C	A	158	het	145	66	Gm31136|4931408C20Rik	gene247|gene248	26616997|26681801	26775020|26687460	+|-
NC_000067.6	26686385	C	T	220	het	170	139	Gm31136|4931408C20Rik	gene247|gene248	26616997|26681801	26775020|26687460	+|-
NC_000067.6	26686410	T	A	220	het	179	144	Gm31136|4931408C20Rik	gene247|gene248	26616997|26681801	26775020|26687460	+|-
NC_000067.6	26686412	T	A	220	het	178	142	Gm31136|4931408C20Rik	gene247|gene248	26616997|26681801	26775020|26687460	+|-
NC_000067.6	26686422	A	T	220	het	181	144	Gm31136|4931408C20Rik	gene247|gene248	26616997|26681801	26775020|26687460	+|-
NC_000067.6	26686424	A	C	220	het	184	146	Gm31136|4931408C20Rik	gene247|gene248	26616997|26681801	26775020|26687460	+|-
NC_000067.6	26686427	A	C	220	het	185	148	Gm31136|4931408C20Rik	gene247|gene248	26616997|26681801	26775020|26687460	+|-
NC_000067.6	26686437	G	A	220	het	202	164	Gm31136|4931408C20Rik	gene247|gene248	26616997|26681801	26775020|26687460	+|-
NC_000067.6	26686456	T	C	219	het	195	164	Gm31136|4931408C20Rik	gene247|gene248	26616997|26681801	26775020|26687460	+|-
NC_000067.6	26686492	A	G	219	het	218	185	Gm31136|4931408C20Rik	gene247|gene248	26616997|26681801	26775020|26687460	+|-
NC_000067.6	26686613	G	A	228	hom	214	192	Gm31136|4931408C20Rik	gene247|gene248	26616997|26681801	26775020|26687460	+|-
NC_000067.6	26686632	A	G	228	hom	204	182	Gm31136|4931408C20Rik	gene247|gene248	26616997|26681801	26775020|26687460	+|-
NC_000067.6	26686638	C	G	228	hom	209	186	Gm31136|4931408C20Rik	gene247|gene248	26616997|26681801	26775020|26687460	+|-
NC_000067.6	26686645	G	C	228	hom	209	187	Gm31136|4931408C20Rik	gene247|gene248	26616997|26681801	26775020|26687460	+|-
NC_000067.6	26686662	A	G	225	hom	184	163	Gm31136|4931408C20Rik	gene247|gene248	26616997|26681801	26775020|26687460	+|-
NC_000067.6	26686666	C	T	228	hom	184	163	Gm31136|4931408C20Rik	gene247|gene248	26616997|26681801	26775020|26687460	+|-
NC_000067.6	26686667	A	T	220	het	185	163	Gm31136|4931408C20Rik	gene247|gene248	26616997|26681801	26775020|26687460	+|-
NC_000067.6	26686669	T	C	219	het	183	161	Gm31136|4931408C20Rik	gene247|gene248	26616997|26681801	26775020|26687460	+|-
NC_000067.6	26686673	C	A	221	het	192	63	Gm31136|4931408C20Rik	gene247|gene248	26616997|26681801	26775020|26687460	+|-
NC_000067.6	26686691	T	A	219	het	166	143	Gm31136|4931408C20Rik	gene247|gene248	26616997|26681801	26775020|26687460	+|-
NC_000067.6	26686693	A	G	219	het	169	146	Gm31136|4931408C20Rik	gene247|gene248	26616997|26681801	26775020|26687460	+|-
NC_000067.6	26686703	A	G	219	het	161	137	Gm31136|4931408C20Rik	gene247|gene248	26616997|26681801	26775020|26687460	+|-
NC_000067.6	26686710	T	C	220	het	152	126	Gm31136|4931408C20Rik	gene247|gene248	26616997|26681801	26775020|26687460	+|-
NC_000067.6	26686716	C	A	220	het	148	122	Gm31136|4931408C20Rik	gene247|gene248	26616997|26681801	26775020|26687460	+|-
NC_000067.6	26686721	T	C	220	het	145	120	Gm31136|4931408C20Rik	gene247|gene248	26616997|26681801	26775020|26687460	+|-
NC_000067.6	26686733	G	C	220	het	129	103	Gm31136|4931408C20Rik	gene247|gene248	26616997|26681801	26775020|26687460	+|-
NC_000067.6	26686773	A	T	228	hom	16	16	Gm31136|4931408C20Rik	gene247|gene248	26616997|26681801	26775020|26687460	+|-
NC_000067.6	26686833	C	A	222	het	120	47	Gm31136|4931408C20Rik	gene247|gene248	26616997|26681801	26775020|26687460	+|-
NC_000067.6	26686866	T	A	221	het	152	37	Gm31136|4931408C20Rik	gene247|gene248	26616997|26681801	26775020|26687460	+|-
NC_000067.6	26686887	C	T	172	het	187	40	Gm31136|4931408C20Rik	gene247|gene248	26616997|26681801	26775020|26687460	+|-
NC_000067.6	26686921	C	G	68	het	212	35	Gm31136|4931408C20Rik	gene247|gene248	26616997|26681801	26775020|26687460	+|-
NC_000067.6	26686934	A	T	49.274	het	206	32	Gm31136|4931408C20Rik	gene247|gene248	26616997|26681801	26775020|26687460	+|-
NC_000067.6	26687040	T	C	48.1217	het	192	28	Gm31136|4931408C20Rik	gene247|gene248	26616997|26681801	26775020|26687460	+|-
NC_000067.6	26687053	C	T	32.7151	het	182	25	Gm31136|4931408C20Rik	gene247|gene248	26616997|26681801	26775020|26687460	+|-
NC_000067.6	26687120	G	A	34.8894	het	194	28	Gm31136|4931408C20Rik	gene247|gene248	26616997|26681801	26775020|26687460	+|-
NC_000067.6	26687136	T	A	55	het	177	26	Gm31136|4931408C20Rik	gene247|gene248	26616997|26681801	26775020|26687460	+|-
NC_000067.6	26687400	A	T	179	het	248	62	Gm31136|4931408C20Rik	gene247|gene248	26616997|26681801	26775020|26687460	+|-
NC_000067.6	26687547	A	T	222	het	187	64	Gm31136	gene247	26616997	26775020	+
NC_000067.6	26687936	T	G	228	hom	218	195	Gm31136	gene247	26616997	26775020	+
NC_000067.6	26687942	A	C	228	hom	226	201	Gm31136	gene247	26616997	26775020	+
NC_000067.6	26687944	C	T	55	het	227	36	Gm31136	gene247	26616997	26775020	+
NC_000067.6	26687963	C	A	228	hom	234	209	Gm31136	gene247	26616997	26775020	+
NC_000067.6	26687985	C	G	155	het	227	48	Gm31136	gene247	26616997	26775020	+
NC_000067.6	26688000	A	C	228	hom	217	194	Gm31136	gene247	26616997	26775020	+
NC_000067.6	26688016	A	G	228	hom	205	184	Gm31136	gene247	26616997	26775020	+
NC_000067.6	26688022	C	G	228	hom	184	164	Gm31136	gene247	26616997	26775020	+
NC_000067.6	26688023	T	C	228	hom	184	164	Gm31136	gene247	26616997	26775020	+
NC_000067.6	26688028	t	tC	76	het	88	68	Gm31136	gene247	26616997	26775020	+
NC_000067.6	26688085	T	G	221	het	184	128	Gm31136	gene247	26616997	26775020	+
NC_000067.6	26688180	G	T	197	het	160	39	Gm31136	gene247	26616997	26775020	+
NC_000067.6	26688193	C	G	219	het	148	123	Gm31136	gene247	26616997	26775020	+
NC_000067.6	26688201	T	G	122	het	146	33	Gm31136	gene247	26616997	26775020	+
NC_000067.6	26688258	C	A	82	het	141	29	Gm31136	gene247	26616997	26775020	+
NC_000067.6	26688285	G	A	220	het	128	103	Gm31136	gene247	26616997	26775020	+
NC_000067.6	26688315	A	G	219	het	135	113	Gm31136	gene247	26616997	26775020	+
NC_000067.6	26688337	ACC	ACCAGGCTCC	51	het	23	3	Gm31136	gene247	26616997	26775020	+
NC_000067.6	26688353	C	T	219	het	135	114	Gm31136	gene247	26616997	26775020	+
NC_000067.6	26688362	T	C	219	het	134	114	Gm31136	gene247	26616997	26775020	+
NC_000067.6	26688363	T	A	219	het	136	115	Gm31136	gene247	26616997	26775020	+
NC_000067.6	26688378	A	G	219	het	131	114	Gm31136	gene247	26616997	26775020	+
NC_000067.6	26688395	C	T	192	het	128	114	Gm31136	gene247	26616997	26775020	+
NC_000067.6	26694386	ctt	c	62	het	15	5	Gm31136	gene247	26616997	26775020	+
NC_000067.6	26703846	C	T	109	het	12	5	Gm31136	gene247	26616997	26775020	+
NC_000067.6	26778677	G	T	228	hom	21	21
NC_000067.6	26883014	attttttttttt	atttttttttt	32.7845	hom	16	16
NC_000067.6	26906725	ctcttc	ctc	70	hom	6	6
NC_000067.6	26906749	T	C	64	hom	5	5
NC_000067.6	26906761	T	C	77	hom	3	3
NC_000067.6	26906775	T	C	49.1931	hom	2	2
NC_000067.6	27094341	aac	a	100	hom	21	21
NC_000067.6	27095851	caaaaaaaaaaa	caaaaaaaaaa	40.8871	hom	27	27
NC_000067.6	27135825	C	T	30.1425	het	25	4
NC_000067.6	27176273	C	A	78	hom	4	4
NC_000067.6	27189230	C	A	149	hom	9	9
NC_000067.6	27189259	C	A	126	hom	5	5
NC_000067.6	27194060	C	T	36.0862	het	23	3
NC_000067.6	27194101	A	G	133	het	22	5
NC_000067.6	27318483	gttt	gtt	228	hom	15	15
NC_000067.6	27604932	gatatatatatatatatatatatatata	gatatatatatatatatatatatata	228	hom	16	16
NC_000067.6	27624006	aaaggaaggaaggaaggaaggaaggaaggaaggaaggaaggaaggaaggaaggaa	aAAGGaaggaaggaaggaaggaaggaaggaaggaaggaaggaaggaaggaaggaaggaa	32.9032	hom	1	1
NC_000067.6	27627936	g	gA	228	hom	26	26
NC_000067.6	27627953	T	TC	197	hom	23	23
NC_000067.6	27729011	T	A	228	hom	26	26
NC_000067.6	27842533	aaagaagaagaagaagaagaagaagaagaagaagaagaagaagaagaagaagaagaagaagaagaagaagaagaagaagaagaagaagaagaagaagaa	aAAGaagaagaagaagaagaagaagaagaagaagaagaagaagaagaagaagaagaagaagaagaagaagaagaagaagaagaagaagaagaagaagaagaa	93	hom	2	2
NC_000067.6	28005165	CAAA	CAAAA	228	hom	32	32
NC_000067.6	28007800	g	gAGA	63	het	5	2
NC_000067.6	28032967	A	G	228	hom	14	14
NC_000067.6	28033035	a	aG	228	hom	17	17
NC_000067.6	28033357	G	A	228	hom	17	17
NC_000067.6	28036531	G	C	228	hom	15	15
NC_000067.6	28123511	catatatatatatatatatatatatatatatata	cATATatatatatatatatatatatatatatatatata	228	hom	8	8
NC_000067.6	28210038	tcccccc	tcccc	72	hom	4	4
NC_000067.6	28216967	ctatatatatatatatatat	cTAtatatatatatatatatat	222	het	15	8
NC_000067.6	28236468	gataataataataataataataataataataataataataataataa	gataataataataataataataataataataataataataataa	228	hom	22	22
NC_000067.6	28415638	G	T	154	hom	7	7
NC_000067.6	28628401	C	A	37.6488	hom	2	2
NC_000067.6	28718592	gcacacacacacacacacacacacacacacacacacacacac	gCAcacacacacacacacacacacacacacacacacacacacac	228	hom	12	12
NC_000067.6	28728376	tgagagagagagagagagagagagagagagagagagagagagagagagagagagagag	tGAgagagagagagagagagagagagagagagagagagagagagagagagagagagagag	65	hom	2	2
NC_000067.6	28906562	gtatatatatatatatatatatatata	gTAtatatatatatatatatatatatata	228	hom	8	8
NC_000067.6	28913971	C	T	222	het	36	24
NC_000067.6	28936451	gtatatatatatatatatatatatatatatatatat	gTAtatatatatatatatatatatatatatatatatat	98	hom	3	3
NC_000067.6	29220562	aaggag	aag	114	het	15	8
NC_000067.6	29276446	atttttttt	aTtttttttt	83	hom	36	36
NC_000067.6	29298998	aggg	agg	222	het	41	23
NC_000067.6	29347596	T	C	36.8696	het	8	4
NC_000067.6	29368304	T	C	30.0626	het	24	3
NC_000067.6	29368315	A	C	65	het	22	4
NC_000067.6	29368351	T	C	37.5585	het	16	5
NC_000067.6	29368459	A	G	43.3961	het	13	4
NC_000067.6	29386129	gtacatacatacatacatacatacatacatacatacatacatacatacataca	gTACAtacatacatacatacatacatacatacatacatacatacatacatacataca	32.9425	hom	1	1
NC_000067.6	29467306	gtctatctat	gTCTAtctatctat	228	hom	8	8
NC_000067.6	29474529	ct	cTt	44.921	hom	2	2
NC_000067.6	29586356	T	C	32.0106	het	16	5
NC_000067.6	29603025	catacaatacaatacaatacaatacaatacaatacaatacaatataatacaatacaatacaata	catacaatacaatacaatacaatacaatacaatacaatataatacaatacaatacaata	228	hom	15	15
NC_000067.6	29735157	cagagagagagagagagagagagagagagagagagagagagagagaga	cagagagagagagagagagagagagagagagagagagagagagaga	136	hom	6	6
NC_000067.6	29854316	catatatatatatatatatatat	cATatatatatatatatatatatat	228	hom	13	13
NC_000067.6	29912391	tctccccctccccctccccctccccctccccctccccctccccctccccctccccctccccctccccc	tctccccctccccctccccctccccctccccc	32.2229	hom	1	1
NC_000067.6	29929448	aaagaagaagaagaagaagaagaagaagaagaagaagaagaagaagaagaagaagaagaagaagaagaagaagaagaagaagaaggagaagaagaaggagaagaagaaggagaagaagaagaa	aAAGaagaagaagaagaagaagaagaagaagaagaagaagaagaagaagaagaagaagaagaagaagaagaagaagaagaagaagaaggagaagaagaaggagaagaagaaggagaagaagaagaa	227	hom	7	7
NC_000067.6	30030567	A	T	228	hom	23	23
NC_000067.6	30043359	A	T	39.8469	het	29	6
NC_000067.6	30186890	A	G	72	het	11	4	Gm31525	gene262	30171744	30262611	-
NC_000067.6	30237385	catatatatata	cATatatatatata	228	hom	11	11	Gm31525	gene262	30171744	30262611	-
NC_000067.6	30311278	G	A	35.8167	het	23	5
NC_000067.6	30311324	G	A	37.8316	het	22	4
NC_000067.6	30323266	aa	aAGGGGAAGGGAAGGGa	78	hom	2	2
NC_000067.6	30323276	A	G	84	hom	4	4
NC_000067.6	30329198	gagaaagaaagaaagaaagaaagaaagaaagaaagaaagaaagaaagaaagaaagaaagaaagaaagaaagaaagaaagaaagaaagaaaga	gAGAAagaaagaaagaaagaaagaaagaaagaaagaaagaaagaaagaaagaaagaaagaaagaaagaaagaaagaaagaaagaaagaaagaaaga	208	hom	6	6
NC_000067.6	30333304	C	G	44.299	het	20	8
NC_000067.6	30333335	G	A	48.0482	het	24	9
NC_000067.6	30333336	C	A	45.9472	het	25	9
NC_000067.6	30333355	C	T	47.9572	het	24	9
NC_000067.6	30333356	A	G	52	het	22	9
NC_000067.6	30333368	A	G	47.9337	het	24	9
NC_000067.6	30349191	ctatatatatatatatatatatatatatatatatatatatatatat	cTATAtatatatatatatatatatatatatatatatatatatatatatat	31.7659	het	1	1
NC_000067.6	30370847	T	G	33.7517	het	24	4
NC_000067.6	30371097	T	A	99	het	21	6
NC_000067.6	30451626	T	C	122	hom	6	6
NC_000067.6	30452729	tgatagatagatagatagatagatagatagatagatagatagatagatagatagatagat	tGATAgatagatagatagatagatagatagatagatagatagatagatagatagatagatagat	228	hom	14	14
NC_000067.6	30473850	tgatagatagatagatagatagatagatagatagatagatagatagatagatagata	tGATAgatagatagatagatagatagatagatagatagatagatagatagatagatagata	32.9349	hom	1	1
NC_000067.6	30946225	G	A	39.4063	het	13	5	Ptp4a1	gene269	30940303	30949765	-
NC_000067.6	31116740	agagggagggggag	aGAGGGAGGGGgagggagggggag	228	hom	14	14
NC_000067.6	31172853	ttgtgtgtgtgtgtgtgtgtgtgtgtgtgtgtgtgtgtgtgtgtgtgtg	ttgtgtgtgtgtgtgtgtgtgtgtgtgtgtgtgtgtgtgtgtg	228	hom	12	12	4931428L18Rik	gene276	31141078	31222656	-
NC_000067.6	31301255	C	G	65	het	28	6
NC_000067.6	31729018	gtatatatatatatatatatatatatatatatatatatatat	gtatatatatatatatatatatat	65	het	4	2
NC_000067.6	31742278	gagaagaagaagaagaagaagaagaagaagaagaagaagaagaagaagaagaagaagaagaagaagaagaagaagaagaagaagaagaagaagaagaa	gAGAagaagaagaagaagaagaagaagaagaagaagaagaagaagaagaagaagaagaagaagaagaagaagaagaagaagaagaagaagaagaagaagaa	32.9177	hom	1	1
NC_000067.6	31897022	ttatatatatatatatatatatatatatatatatata	tTATATAtatatatatatatatatatatatatatatatatata	60	hom	2	2
NC_000067.6	31898266	A	G	228	hom	30	30
NC_000067.6	31980626	ttctatctatctatctatctatctatctatctatctatctatctatctat	tTCTAtctatctatctatctatctatctatctatctatctatctatctatctat	124	hom	3	3
NC_000067.6	32436786	ac	aCc	228	hom	16	16	Khdrbs2	gene286	32172688	32705224	+
NC_000067.6	32615906	C	A	69	hom	4	4	Khdrbs2	gene286	32172688	32705224	+
NC_000067.6	32643832	catagatagatagatagatagatagatagatagata	cATAGatagatagatagatagatagatagatagatagata	228	hom	17	17	Khdrbs2	gene286	32172688	32705224	+
NC_000067.6	32643864	gatacata	gata	228	hom	17	17	Khdrbs2	gene286	32172688	32705224	+
NC_000067.6	32695314	T	C	181	hom	12	12	Khdrbs2	gene286	32172688	32705224	+
NC_000067.6	32783488	gtagatagatagatagatagatagatagatagatagatagatagatagatagat	gTAGAtagatagatagatagatagatagatagatagatagatagatagatagatagat	228	hom	17	17
NC_000067.6	32931237	taaagaaagaaagaaagaaagaaagaaagaaagaaagaaagaaagaaagaaagaaagaaagaaagaaagaaagaaagaaagaaagaaagaaagaaagaa	tAAAGaaagaaagaaagaaagaaagaaagaaagaaagaaagaaagaaagaaagaaagaaagaaagaaagaaagaaagaaagaaagaaagaaagaaagaaagaa	83	hom	2	2
NC_000067.6	33009826	tct	tCTTCct	163	hom	6	6
NC_000067.6	33009831	T	C	34.6495	hom	2	2
NC_000067.6	33328491	A	G	110	het	20	8	LOC105243896	gene293	33290823	33354602	-
NC_000067.6	33407587	A	G	39.7256	het	18	4
NC_000067.6	33527006	cgtgtgtgtgtgtgtgtgtgtgtg	cGTgtgtgtgtgtgtgtgtgtgtgtg	228	hom	28	28	Prim2|LOC105243897	gene296|gene298	33453808|33518039	33669794|33530620	-|+
NC_000067.6	33996017	acccccccccccc	accccccccccc	43.8223	hom	18	18	Dst|LOC105243899	gene308|gene309	33908208|33974289	34308662|34002509	+|+
NC_000067.6	34323249	gacacacacacacacacacacacacacacacacacacacacacacaca	gACACacacacacacacacacacacacacacacacacacacacacacacaca	211	hom	11	11
NC_000067.6	34356368	c	cT	107	hom	5	5
NC_000067.6	34497414	aaagaagaagaagaagaagaagaagaagaagaagaagaagaagaagaagaagaagaagaagaagaagaagaaga	aaagaagaagaagaagaagaagaagaagaagaagaagaagaagaagaagaagaagaagaagaagaagaaga	32.9032	hom	1	1	4930568A12Rik	gene320	34477167	34499219	-
NC_000067.6	34725696	aacacacacacacacacacacacacacac	aACACACACACACACacacacacacacacacacacacacacac	228	hom	9	9
NC_000067.6	34747818	ttgtgtgtgtgtgtgtgtgtgtgtgtgtgtgtgtgtgtgtgtgtgtgtgtg	tTGtgtgtgtgtgtgtgtgtgtgtgtgtgtgtgtgtgtgtgtgtgtgtgtgtg	219	hom	7	7
NC_000067.6	34772919	tgg	tg	228	hom	33	33	Gm32790	gene331	34759936	34792556	-
NC_000067.6	34778507	ATTTTT	ATTTTTT	169	hom	30	30	Gm32790	gene331	34759936	34792556	-
NC_000067.6	34785417	T	C	228	hom	29	29	Gm32790	gene331	34759936	34792556	-
NC_000067.6	34926032	ttttctttctttctttctttctttctttctttctttctttctttctttctttct	tTTTCtttctttctttctttctttctttctttctttctttctttctttctttctttct	219	hom	5	5	Gm19430	gene336	34923475	34930643	+
NC_000067.6	34933725	TCCC	TCC	228	hom	27	27
NC_000067.6	35084639	aggg	agg	228	hom	13	13
NC_000067.6	35086936	ACCC	ACC	228	hom	34	34
NC_000067.6	35106808	tacacacacacacacaca	tACACACACACACACACACacacacacacacacaca	89	het	17	7
NC_000067.6	35106892	C	T	222	het	45	16
NC_000067.6	35145415	gaaa	gaa	228	hom	29	29
NC_000067.6	35259100	T	C	77	hom	3	3
NC_000067.6	35259102	T	C	77	hom	3	3
NC_000067.6	35357992	tcctccctccctccctccctccctccctccctccctccctccctccctccctccctccctcc	tcctccctccctccctccctccctcc	45.7014	het	5	2
NC_000067.6	35506207	tttcttcttcttcttcttcttcttcttcttcttcttcttcttcttcttcttcttcttcttcttcttcttcttcttcttcttcttctt	tTTCttcttcttcttcttcttcttcttcttcttcttcttcttcttcttcttcttcttcttcttcttcttcttcttcttcttcttcttctt	228	hom	5	5
NC_000067.6	35750554	cccctcccttcctt	cCCCTCCCTTCCTTTCCCCCTCCCTTCCTTTCCCCCTCCCTccctcccttcctt	124	hom	3	3
NC_000067.6	35808865	agaggggaggggaggggagg	ag	31.7659	het	1	1
NC_000067.6	35922942	ctgt	ct	142	het	12	7
NC_000067.6	36230856	tacacacacacacacacacacacacacacacacacaca	tacacacacacacacacacacacacacacaca	228	hom	22	22	Uggt1	gene347	36140028	36244302	-
NC_000067.6	36287402	ACACTGAGGGATCACTGAGGGATCACTGAGGG	ACACTGAGGGATCACTGAGGG	176	hom	5	5
NC_000067.6	36287424	TCACTGAGGGGACACTGAGGGATCACTGAGGGGACACTGAGGGATCACTGAGGGGACACTGAGGGATCACTGAGGGGACACTGAGGGGACACTGAGGG	TCACTGAGGGATCACTGAGGGGACACTGAGGGATCACTGAGGGGACACTGAGGGATCACTGAGGGGACACTGAGGGGACACTGAGGG	56	het	6	4
NC_000067.6	36287511	G	A	36.8663	hom	4	3
NC_000067.6	36287512	A	T	36.8663	hom	4	3
NC_000067.6	36287742	A	G	57	het	15	5
NC_000067.6	36287743	T	A	53	het	16	5
NC_000067.6	36287753	A	G	72	het	17	5
NC_000067.6	36287754	T	A	65	het	18	5
NC_000067.6	36287788	C	T	49.2905	het	16	4
NC_000067.6	36287853	ACACTGAGGGATCACTGAGGG	ACACTGAGGG	106	het	11	4
NC_000067.6	36479706	A	AC	228	hom	27	27	Cnnm4	gene359	36471597	36508776	+
NC_000067.6	36596711	ttctctctctctctctctctctctctctctctctc	ttctctctctctctctctctctctctctctctc	159	hom	6	6	Fam178b	gene364	36562696	36683190	-
NC_000067.6	36727039	gagcagcag	gagcag	40.9653	het	5	3	4933424G06Rik|Gm33533	gene367|gene368	36714538|36715718	36757960|36744742	+|-
NC_000067.6	36752780	gcacacacacacacacacacacacacacacacacacacacacacacacac	gcacacacacacacacacacacacacacacacacacacacacac	228	hom	14	14	4933424G06Rik	gene367	36714538	36757960	+
NC_000067.6	37148767	cgtgtgtgtgtgtgtgtgtgtgtgtgtgtgtgtgtgtgtgtgtgtgtg	cgtgtgtgtgtgtgtgtgtgtgtgtgtgtgtgtgtgtgtgtgtgtg	228	hom	10	10	Vwa3b|LOC105243905	gene373|gene375	37026591|37132273	37187608|37150509	+|-
NC_000067.6	37159299	C	T	191	hom	8	8	Vwa3b	gene373	37026591	37187608	+
NC_000067.6	37223402	GCAAGAACAGGCATGGCTGCAACAAGAACAGGCATGGCTGCAACA	GCAAGAACAGGCATGGCTGCAACA	45.3658	het	13	2	Cnga3	gene376	37218278	37263384	+
NC_000067.6	37232805	A	C	124	het	30	13	Cnga3	gene376	37218278	37263384	+
NC_000067.6	37232812	C	T	72	het	32	9	Cnga3	gene376	37218278	37263384	+
NC_000067.6	37232826	T	G	138	het	31	16	Cnga3	gene376	37218278	37263384	+
NC_000067.6	37232828	C	T	122	het	33	13	Cnga3	gene376	37218278	37263384	+
NC_000067.6	37232844	C	T	85	het	34	12	Cnga3	gene376	37218278	37263384	+
NC_000067.6	37232845	A	G	79	het	35	9	Cnga3	gene376	37218278	37263384	+
NC_000067.6	37232846	T	A	91	het	34	11	Cnga3	gene376	37218278	37263384	+
NC_000067.6	37232847	C	T	96	het	35	10	Cnga3	gene376	37218278	37263384	+
NC_000067.6	37232856	C	T	57	het	37	8	Cnga3	gene376	37218278	37263384	+
NC_000067.6	37232884	C	T	34.901	het	41	8	Cnga3	gene376	37218278	37263384	+
NC_000067.6	37232910	C	G	32.8786	het	32	7	Cnga3	gene376	37218278	37263384	+
NC_000067.6	37232928	G	C	108	het	26	10	Cnga3	gene376	37218278	37263384	+
NC_000067.6	37232985	ccacagtcaca	cCACAGTcacagtcaca	188	het	24	10	Cnga3	gene376	37218278	37263384	+
NC_000067.6	37233008	G	T	208	het	29	15	Cnga3	gene376	37218278	37263384	+
NC_000067.6	37233009	T	C	216	het	26	14	Cnga3	gene376	37218278	37263384	+
NC_000067.6	37233098	T	G	92	het	28	8	Cnga3	gene376	37218278	37263384	+
NC_000067.6	37233099	A	T	95	het	28	13	Cnga3	gene376	37218278	37263384	+
NC_000067.6	37233102	C	G	38.8258	het	27	6	Cnga3	gene376	37218278	37263384	+
NC_000067.6	37257264	cctttctttctttctttctttctttctttctttctttctttctttctttctttctttct	cCTTTctttctttctttctttctttctttctttctttctttctttctttctttctttctttct	205	hom	8	8	Cnga3	gene376	37218278	37263384	+
NC_000067.6	37354369	cttttt	cTttttt	176	hom	26	26	Inpp4a	gene378	37299838	37410740	+
NC_000067.6	37424235	C	G	228	hom	20	20	Coa5	gene380	37417085	37430103	-
NC_000067.6	37424236	G	C	228	hom	21	20	Coa5	gene380	37417085	37430103	-
NC_000067.6	37455494	G	T	192	hom	10	10	Mgat4a	gene382	37439340	37541047	-
NC_000067.6	37553060	agtgtgtgtgtgtgtgtgtgtgtgtgtgtgtgtgtgtgtgtg	aGTgtgtgtgtgtgtgtgtgtgtgtgtgtgtgtgtgtgtgtgtg	30.3447	het	10	2
NC_000067.6	37567432	C	A	228	hom	22	22
NC_000067.6	37567597	T	C	98	het	27	12
NC_000067.6	37961080	aggag	aGGAGGggag	31.7659	het	1	1
NC_000067.6	37980961	ttatctatctatctatctatctatctatctatctatctatctatctatctatctatctatctatctat	tTATCtatctatctatctatctatctatctatctatctatctatctatctatctatctatctatctatctat	185	hom	4	4
NC_000067.6	37990570	A	G	228	hom	27	27	Txndc9	gene395	37983867	37997725	-
NC_000067.6	38019487	C	T	228	hom	45	45	Eif5b	gene396	37998000	38055579	+
NC_000067.6	38187499	TA	TAA	188	hom	19	19	Aff3	gene401	38175991	38627837	-
NC_000067.6	38187510	TC	TCC	200	hom	21	21	Aff3	gene401	38175991	38627837	-
NC_000067.6	38267998	A	AC	228	hom	37	37	Aff3	gene401	38175991	38627837	-
NC_000067.6	38268579	CTT	CT	228	hom	23	23	Aff3	gene401	38175991	38627837	-
NC_000067.6	38269356	T	A	169	hom	10	10	Aff3	gene401	38175991	38627837	-
NC_000067.6	38382579	tacacacacacacacacacacacacacacacacacacacacacacaca	tacacacacacacacacacacacacacaca	228	hom	10	10	Aff3|Gm16152	gene401|gene403	38175991|38382390	38627837|38391530	-|+
NC_000067.6	38653380	T	A	51	het	17	5
NC_000067.6	38653382	C	A	84	het	18	6
NC_000067.6	38653438	C	T	202	het	17	11
NC_000067.6	38653440	C	T	188	het	15	10
NC_000067.6	38653448	A	C	228	hom	15	14
NC_000067.6	38653471	C	T	129	het	11	9
NC_000067.6	38653481	A	C	126	het	9	7
NC_000067.6	38653504	C	T	70	het	7	5
NC_000067.6	38653514	A	C	81	hom	4	4
NC_000067.6	38653696	T	C	48.3797	hom	3	3
NC_000067.6	38653697	C	T	48.3797	hom	3	3
NC_000067.6	38653707	A	C	60	hom	4	4
NC_000067.6	38653714	T	C	60	hom	4	4
NC_000067.6	38653722	A	C	60	hom	4	4
NC_000067.6	38653729	T	C	41.2105	het	7	5
NC_000067.6	38808943	A	C	154	hom	20	18	Lonrf2	gene406	38793669	38836719	-
NC_000067.6	38809097	C	A	112	hom	17	15	Lonrf2	gene406	38793669	38836719	-
NC_000067.6	38809460	C	A	41.8483	hom	6	5	Lonrf2	gene406	38793669	38836719	-
NC_000067.6	38809467	T	C	54	hom	7	7	Lonrf2	gene406	38793669	38836719	-
NC_000067.6	38809853	A	G	46.4314	hom	4	4	Lonrf2	gene406	38793669	38836719	-
NC_000067.6	38810204	T	C	30.9935	het	9	4	Lonrf2	gene406	38793669	38836719	-
NC_000067.6	38967064	G	C	228	hom	32	32
NC_000067.6	39093232	A	G	222	het	24	11
NC_000067.6	39146585	gaaggaaaggaaaggaaaggaaaggaaaggaaaggaaaggaaaggaaaggaaaggaaaggaaaggaaaggaaaggaaaggaaa	gAAGGAaaggaaaggaaaggaaaggaaaggaaaggaaaggaaaggaaaggaaaggaaaggaaaggaaaggaaaggaaaggaaaggaaa	227	hom	7	7
NC_000067.6	39253790	ttgtgtgtgtgtgtgtgtgtgtgtgtgtgtgtgtgtgtgtgtgtgtgtgt	tTGTGtgtgtgtgtgtgtgtgtgtgtgtgtgtgtgtgtgtgtgtgtgtgtgtgt	32.8836	hom	1	1	Npas2	gene414	39193956	39363240	+
NC_000067.6	39283672	cgtgtgtgtgtgtgtgtgtgtgtgtgtgtgtgtgtgtgtgtgtgtgtgtgtgtctgtgtgtgtgtgtgt	cGTgtgtgtgtgtgtgtgtgtgtgtgtgtgtgtgtgtgtgtgtgtgtgtgtgtgtctgtgtgtgtgtgtgt	55	hom	2	2	Npas2	gene414	39193956	39363240	+
NC_000067.6	39322758	cgtgtgtgtgtg	cGTGTGTGTGTGTGTGTgtgtgtgtgtg,cGTGTGTGTGTGTGTgtgtgtgtgtg	192		19	19	Npas2	gene414	39193956	39363240	+
NC_000067.6	39454590	A	C	174	hom	11	11	Tbc1d8	gene420	39371495	39478779	-
NC_000067.6	39480185	ggaagaagaagaagaagaagaagaagaagaagaagaagaagaagaagaagaagaagaa	gGAAgaagaagaagaagaagaagaagaagaagaagaagaagaagaagaagaagaagaagaa	228	hom	17	17
NC_000067.6	39480227	aga	aGAGga	177	het	38	19
NC_000067.6	39620405	ttgtgtgtgtgtgtgtgtgtgtgtgtgtgtgtgtgtgtgtgtgtgtgtg	ttgtgtgtgtgtgtgtgtgtgtgtgtgtgtgtgtgtgtgtgtg	191	hom	5	5	Creg2	gene428	39618406	39651510	-
NC_000067.6	39623705	C	G	228	hom	24	24	Creg2	gene428	39618406	39651510	-
NC_000067.6	39648163	C	T	228	hom	26	26	Creg2	gene428	39618406	39651510	-
NC_000067.6	39653940	ctgtttgtttgtttgtttgtttgtttgtttgtttgttt	ctgtttgtttgtttgtttgtttgtttgttt	228	hom	22	22	D930019O06Rik	gene429	39650506	39658419	+
NC_000067.6	39721029	T	C	228	hom	20	20
NC_000067.6	39853533	caataataataataataataataataataataataataataataataa	caataataataataataataataataataataataataataataa	228	hom	13	13	Gm35600	gene433	39852437	39864814	+
NC_000067.6	39877215	gta	g	35.6037	hom	2	2
NC_000067.6	39927712	caa	cAaa	228	hom	26	26	Map4k4	gene434	39900912	40026310	+
NC_000067.6	39936075	TCTCCCCGCACTCCCCGCTCTCCCCGCACTCCCCGCACTCCCCGCTCTCCCCGCACTCCCCGCTCTCCCCGCTCTCCCCGCTCTCCCCGCTCTCCCCGCACTCCCCGCACTCCCCGCACTCCCCGCTCTCCCCGCACTCCCCGCTCTCCCCGCTCTCCCCGCACTCCCCGCACTCCCCGCTCTCCCCGCACTCCCCGC	TCTCCCCGCTCTCCCCGCACTCCCCGCACTCCCCGCTCTCCCCGCACTCCCCGCTCTCCCCGCTCTCCCCGCTCTCCCCGCTCTCCCCGCACTCCCCGCACTCCCCGCACTCCCCGCTCTCCCCGCACTCCCCGCTCTCCCCGCTCTCCCCGCACTCCCCGCACTCCCCGCTCTCCCCGCACTCCCCGC	35.722	het	10	3	Map4k4	gene434	39900912	40026310	+
NC_000067.6	40032741	ggatagatagatagatagatagatagatagatagatagatagatagataga	gGATAgatagatagatagatagatagatagatagatagatagatagatagataga	193	hom	4	4
NC_000067.6	40032753	agat	aGATCgat	62	het	24	4
NC_000067.6	40336058	C	T	42.3892	het	12	5	Il1rl2	gene439	40324441	40367585	+
NC_000067.6	40341860	atctctctctctctctctctctctctctctctctctctctctctct	atctctctctctctctctctctctctctctctctctctctct	217	hom	7	7	Il1rl2	gene439	40324441	40367585	+
NC_000067.6	40341900	ctctctgt	ct	66	het	3	2	Il1rl2	gene439	40324441	40367585	+
NC_000067.6	40443080	actcctcctcctcctcctcctcctcctcctcctc	aCTCCTCCTCCTCctcctcctcctcctcctcctcctcctcctcctc	228	hom	7	7	Il1rl1	gene441	40404864	40465418	+
NC_000067.6	40491777	ggtgtgtgtgtgtgtgtgtgtgtgtgtgtg	gGTgtgtgtgtgtgtgtgtgtgtgtgtgtgtg	228	hom	15	15	Il18r1	gene442	40465552	40500854	+
NC_000067.6	40544504	aacacacacacacacacacacacacacacacacacacacacacacacacacacacac	aACacacacacacacacacacacacacacacacacacacacacacacacacacacacac	76	hom	2	2	Il18rap	gene443	40515362	40551707	+
NC_000067.6	40581262	CTTTT	CTTT	228	hom	32	32	Slc9a4	gene445	40579715	40630731	+
NC_000067.6	40611551	ggtgtgtgtgtgtgtgtgtgtgtgtgtgtgtgtgtgtgtgtgt	gGTgtgtgtgtgtgtgtgtgtgtgtgtgtgtgtgtgtgtgtgtgt	228	hom	13	13	Slc9a4	gene445	40579715	40630731	+
NC_000067.6	40611565	tg	tGGg	40.891	het	13	9	Slc9a4	gene445	40579715	40630731	+
NC_000067.6	40738439	G	A	73	het	38	11	Slc9a2	gene447	40681712	40768885	+
NC_000067.6	40843741	atttttt	attttt	126	hom	21	21	Tmem182	gene450	40805601	40856887	+
NC_000067.6	40882164	cttt	ctt	72	het	10	6
NC_000067.6	40882209	tctcct	tct	136	hom	7	7
NC_000067.6	40903646	A	C	148	hom	7	7
NC_000067.6	40909526	C	A	168	hom	9	9
NC_000067.6	40953015	gaagaaagaaagaaagaaagaaagaaagaaagaaagaaagaaagaaagaaagaaagaa	gAAGAaagaaagaaagaaagaaagaaagaaagaaagaaagaaagaaagaaagaaagaaagaa	228	hom	6	6
NC_000067.6	40953035	aaag	aAAGGaag	137	het	19	6
NC_000067.6	40953061	agaa	aGAACgaa	111	het	23	6
NC_000067.6	41004861	tatagatagatagatagatagatagatagatagataga	tATAGatagatagatagatagatagatagatagatagataga	228	hom	12	12
NC_000067.6	41026446	ggagagagagagagagagagagagagagagagagagagagagagagagagagagagagaga	gGAgagagagagagagagagagagagagagagagagagagagagagagagagagagagagaga	68	hom	2	2
NC_000067.6	41248916	gtatatatatatatatatatatatatatatatatatat	gtatatatatatatatatatatatatatatatat	142	hom	3	3
NC_000067.6	41283770	cctttctttctttctttctttctttctttctttctttctttctttctttctttctttctttc	cCTTTctttctttctttctttctttctttctttctttctttctttctttctttctttctttctttc	106	hom	4	4
NC_000067.6	41398515	atatctatctatctatctatctatctatctttctatctatctatctatc	aTATCtatctatctatctatctatctatctatctttctatctatctatctatc	228	hom	14	14
NC_000067.6	41430543	tacacacacacacacacacacacacacacacacacacacacacacacacaca	tACACacacacacacacacacacacacacacacacacacacacacacacacacaca	32.8554	hom	1	1
NC_000067.6	41556716	aacacacacacacacacacacacacacacacacacacaca	aacacacacacacacacacacacacacacacacacaca	228	hom	20	20
NC_000067.6	41593185	ctcttcttcttcttcttcttcttcttcttcttcttcttcttcttcttcttcttcttcttcttcttcttcttcttcttc	cTCTtcttcttcttcttcttcttcttcttcttcttcttcttcttcttcttcttcttcttcttcttcttcttcttcttcttc	164	hom	5	5
NC_000067.6	41609131	TCC	TC	228	hom	22	22
NC_000067.6	41738556	AG	AGG	187	hom	26	26
NC_000067.6	41738571	CA	CAA	61	hom	6	6
NC_000067.6	41738608	CAAA	CAAAA	31.9035	hom	4	4
NC_000067.6	41755922	TA	TAA	228	hom	29	29	Gm29260	gene455	41743023	41939598	+
NC_000067.6	41756163	ctt	ct	37.1937	hom	2	2	Gm29260	gene455	41743023	41939598	+
NC_000067.6	41792749	gaa	ga	111	hom	7	7	Gm29260	gene455	41743023	41939598	+
NC_000067.6	41838619	A	C	180	hom	11	11	Gm29260	gene455	41743023	41939598	+
NC_000067.6	41880749	atctttctttctttctttctttctttctttctttctttctttctttctt	aTCTTtctttctttctttctttctttctttctttctttctttctttctttctt	46.8193	hom	2	2	Gm29260	gene455	41743023	41939598	+
NC_000067.6	42021362	g	gT	43.6316	hom	3	3
NC_000067.6	42178312	ttctctctctctctctctctctctctctctctctctctctctctctctct	tTCtctctctctctctctctctctctctctctctctctctctctctctctct	116	hom	5	5
NC_000067.6	42190132	G	T	51	hom	5	5
NC_000067.6	42190157	G	T	40.0834	het	5	4
NC_000067.6	42360754	A	G	34.3814	het	19	5
NC_000067.6	42361792	gttttttttttt	gTttttttttttt	52	hom	22	22
NC_000067.6	42425760	tataataataataataataataataataataataataataataataataa	tATAataataataataataataataataataataataataataataataataa	228	hom	19	19	Gm36678	gene460	42399266	42427644	-
NC_000067.6	42442447	cttcttttcttttcttttcttttcttttcttttcttttcttttcttttcttttcttttcttttcttttcctttcctttcctttcctttcctttcttttcctttcttttcttttcttttcttttcttttcctttcttttcttttcttttctttt	cTTCTTttcttttcttttcttttcttttcttttcttttcttttcttttcttttcttttcttttcttttcttttcctttcctttcctttcctttcctttcttttcctttcttttcttttcttttcttttcttttcctttcttttcttttcttttctttt	185	hom	5	5
NC_000067.6	42632739	C	G	31.2004	het	13	5	Gm30248	gene462	42598931	42641594	-
NC_000067.6	42749284	T	A	228	hom	13	13
NC_000067.6	42760206	A	C	59	het	4	3
NC_000067.6	42760208	A	C	58	het	4	3
NC_000067.6	42765191	T	A	85	hom	4	4
NC_000067.6	42765192	A	C	100	hom	4	4
NC_000067.6	42765232	G	C	114	hom	5	5
NC_000067.6	42845932	cccttccttccttccttccttccttccttcctttctttccttcct	ccct	82	hom	2	2
NC_000067.6	43201150	G	A	98	hom	5	5
NC_000067.6	43201165	gaaa	ga	52	hom	4	4
NC_000067.6	43286620	cctctctctctctctctctctctctctctct	cCTCTctctctctctctctctctctctctctctct	226	hom	7	7	Gm29040	gene478	43246216	43309641	-
NC_000067.6	43369274	tcccccc	tccccc	47.7698	hom	15	15
NC_000067.6	43371803	AGC	A	228	hom	14	14
NC_000067.6	43379493	C	CTCTG	228	hom	27	27
NC_000067.6	43383269	T	C	228	hom	27	26
NC_000067.6	43383301	G	A	228	hom	32	30
NC_000067.6	43383311	C	T	228	hom	33	31
NC_000067.6	43383584	G	A	228	hom	23	23
NC_000067.6	43733663	tggggg	tgggg	180	hom	32	32	1500015O10Rik	gene482	43730602	43742564	+
NC_000067.6	44103367	agtgtgtgtgtgtgtgtgtgtgtgtgtgtgtgtgtgtgtgt	aGTgtgtgtgtgtgtgtgtgtgtgtgtgtgtgtgtgtgtgtgt	205	hom	8	7
NC_000067.6	44187074	atagtgtagtgtagtgtagtgtagtgtagtgtagtgtagtg	atagtgtagtgtagtgtagtgtagtgtagtgtagtg	228	hom	14	14
NC_000067.6	44215358	ctt	ct	204	hom	10	10	Mettl21e	gene495	44204070	44218931	-
NC_000067.6	44318792	A	C	167	hom	9	9
NC_000067.6	44450215	C	A	228	hom	40	40
NC_000067.6	44476740	G	C	71	het	33	8
NC_000067.6	44476796	cttgagaagagtt	ctt	110	het	18	5
NC_000067.6	44511495	A	G	119	het	9	8
NC_000067.6	44511521	A	G	112	het	12	7
NC_000067.6	44511522	A	G	109	het	12	7
NC_000067.6	44511523	G	T	75	het	11	6
NC_000067.6	44511527	aag	aAGGAGGGTAAGGag	228	hom	10	10
NC_000067.6	44511565	A	G	86	het	9	8
NC_000067.6	44511569	A	G	74	het	8	7
NC_000067.6	44511583	G	A	45.712	het	6	5
NC_000067.6	44511588	A	G	42.7621	het	6	5
NC_000067.6	44551081	CGGGGGGG	CGGGGGG	89	hom	22	22	LOC105243918	gene500	44522564	44551457	-
NC_000067.6	44608121	A	T	90	het	17	11	Gulp1	gene501	44551496	44796838	+
NC_000067.6	44609144	A	G	52	het	18	5	Gulp1	gene501	44551496	44796838	+
NC_000067.6	44609179	G	A	39.0417	het	24	5	Gulp1	gene501	44551496	44796838	+
NC_000067.6	44927838	at	aTt	228	hom	31	31	Gm3496	gene506	44924163	44938607	-
NC_000067.6	45015823	A	G	228	hom	29	29
NC_000067.6	45143690	tcacacacacacacacacacacacacacaca	tCAcacacacacacacacacacacacacacaca	228	hom	8	8
NC_000067.6	45165631	T	C	49.9814	het	12	4
NC_000067.6	45177780	aaagaagaagaagaagaagaagaagaagaagaagaagaagaagaagaagaagaagaagaagaagaagaagaagaagaagaagaagaagaagaag	aAAGaagaagaagaagaagaagaagaagaagaagaagaagaagaagaagaagaagaagaagaagaagaagaagaagaagaagaagaagaagaagaag	101	hom	4	4
NC_000067.6	45205963	C	T	43.4822	het	26	4
NC_000067.6	45408165	catatatatatatatatatata	catatatatatatatatata	96	hom	5	5	Col5a2	gene510	45374331	45503282	-
NC_000067.6	45433708	ggaagaagaagaagaagaagaagaagaagaagaagaagaagaagaagaagaagaagaa	ggaagaagaagaagaagaagaagaagaagaagaagaagaagaagaagaagaagaa	228	hom	10	10	Col5a2	gene510	45374331	45503282	-
NC_000067.6	45433738	aga	aGACga	147	het	27	16	Col5a2	gene510	45374331	45503282	-
NC_000067.6	45603824	T	G	166	hom	8	7
NC_000067.6	45653927	AT	ATT	228	hom	13	13
NC_000067.6	45962149	cctttctttctttctttctttctttctttctttctttctttctttctttctttctttc	cCTTTctttctttctttctttctttctttctttctttctttctttctttctttctttctttc	151	hom	5	5
NC_000067.6	45962197	tctt	tCTTCctt	71	het	10	3
NC_000067.6	46328700	gcttttcttttcttttcttttcttttcttttcttttcttttcttttcttttcttttctttcctttcctttcctttccttttcttttcttttcttttcttttcttttcttttcttttctttt	gCTTTTcttttcttttcttttcttttcttttcttttcttttcttttcttttcttttcttttctttcctttcctttcctttccttttcttttcttttcttttcttttcttttcttttcttttctttt	117	hom	3	3	Dnah7b	gene526	46065786	46373551	+
NC_000067.6	46328715	tcttt	tCTTTCcttt	35.1592	het	21	3	Dnah7b	gene526	46065786	46373551	+
NC_000067.6	46328760	C	T	112	het	18	8	Dnah7b	gene526	46065786	46373551	+
NC_000067.6	46456157	acttcttcttcttcttcttcttcttcttcttcttcttcttcttcttcttcttcttcttcttcttc	aCTTCTTcttcttcttcttcttcttcttcttcttcttcttcttcttcttcttcttcttcttcttcttcttc	123	hom	3	3	Dnah7c	gene529	46424258	46807715	+
NC_000067.6	46484324	ttctctctctctctctctctctctctctctctctctctctctctctctctctctc	tTCtctctctctctctctctctctctctctctctctctctctctctctctctctctc	75	hom	2	2	Dnah7c	gene529	46424258	46807715	+
NC_000067.6	46526202	tgggggggggggg	tggggggggggg	36.7705	hom	16	16	Dnah7c	gene529	46424258	46807715	+
NC_000067.6	46549957	gtttt	gttt	173	hom	27	27	Dnah7c	gene529	46424258	46807715	+
NC_000067.6	46551373	gtt	gTtt	101	hom	10	10	Dnah7c	gene529	46424258	46807715	+
NC_000067.6	46683027	gga	gGAga	108	hom	3	3	Dnah7c	gene529	46424258	46807715	+
NC_000067.6	46696343	gaagggga	g	31.7659	het	1	1	Dnah7c	gene529	46424258	46807715	+
NC_000067.6	46696589	G	A	93	hom	4	4	Dnah7c	gene529	46424258	46807715	+
NC_000067.6	46883185	T	C	228	hom	10	10	Slc39a10	gene530	46807544	46925772	-
NC_000067.6	46883193	C	T	228	hom	11	11	Slc39a10	gene530	46807544	46925772	-
NC_000067.6	47032928	gtctatctatctatctatctatctatctatctatctatctatctatct	gTCTAtctatctatctatctatctatctatctatctatctatctatctatct	228	hom	11	11
NC_000067.6	47050441	ctctatctatctatctatctatctatctatctatctatctatctatctatct	cTCTAtctatctatctatctatctatctatctatctatctatctatctatctatct	228	hom	16	16
NC_000067.6	47106069	A	G	38.7926	het	17	5
NC_000067.6	47167762	A	T	222	het	27	13
NC_000067.6	47177622	taaa	taa	40.4316	hom	4	4
NC_000067.6	47200113	caa	ca	228	hom	29	29
NC_000067.6	47456304	GAA	GAAA	228	hom	34	34	LOC105243922	gene533	47433524	47461160	+
NC_000067.6	47555789	tgg	tg	228	hom	30	30
NC_000067.6	47636399	C	G	42.5372	hom	6	6
NC_000067.6	47720996	C	G	36.3226	het	29	4
NC_000067.6	47738742	G	A	41.4998	het	39	8
NC_000067.6	47958998	C	G	228	hom	32	32
NC_000067.6	47960617	T	C	157	hom	8	8
NC_000067.6	47991922	A	G	228	hom	25	25
NC_000067.6	48027483	T	C	167	hom	9	9
NC_000067.6	48106846	tccccccccccc	tcccccccccc	46.8145	hom	19	19
NC_000067.6	48179798	accc	acc	171	hom	14	14
NC_000067.6	48264865	A	G	42.2824	hom	38	6
NC_000067.6	48375382	taaaaaaaaaaa	taaaaaaaaaa	53	hom	24	24
NC_000067.6	48423884	G	A	54	het	29	5
NC_000067.6	48433887	aatatatatatatatatatatat	aATATatatatatatatatatatatat	64	het	13	4
NC_000067.6	48528634	atgtgtgtgtgtgtgtgtgtgtgtgtgtgtgtgtgtgtgt	aTGtgtgtgtgtgtgtgtgtgtgtgtgtgtgtgtgtgtgtgt	192	het	21	8
NC_000067.6	48624933	AGGGGG	AGGGG	161	hom	21	21
NC_000067.6	48659102	catatatatatatatatatatatatatatatatatatatatata	catatatatatatatatatatatatatatatatatatatata	43.9724	het	6	3
NC_000067.6	48881614	A	T	222	het	49	16
NC_000067.6	48938942	ttatatatatatatatatatatatatatatatatatatatat	tTAtatatatatatatatatatatatatatatatatatatatat	63	hom	2	2
NC_000067.6	48946390	G	A	228	hom	30	30
NC_000067.6	49131351	T	C	47.4237	het	11	4
NC_000067.6	49226768	catatatatatatatatatatatatatatatatatatatatatatatata	catatatatatatatatatatatatatatatatatatatatatata	91	hom	2	2
NC_000067.6	49226814	tataaat	tat	39.8817	het	6	2
NC_000067.6	49235416	G	A	74	het	14	7
NC_000067.6	49235445	A	G	124	het	11	8
NC_000067.6	49235457	A	G	111	het	9	8
NC_000067.6	49235780	ga	gAAa	112	hom	4	4
NC_000067.6	49235791	A	G	32.3379	hom	4	4
NC_000067.6	49269585	aaaaataaaataaaataaaataaaataaaataaaataaa	aaaaataaaataaaataaaataaaataaaataaa	228	hom	15	15	C230029F24Rik	gene544	49244616	49340431	+
NC_000067.6	49531287	CAA	CA	228	hom	22	22
NC_000067.6	49538450	gaa	ga	189	hom	9	9
NC_000067.6	49546081	gaaa	gaa	228	hom	34	34
NC_000067.6	49631942	tagaaagaaagaaagaaagaaagaaagaaagaaagaaagaaagaaagaaagaaagaaagaaagaaagaaagaaagaaaga	tAGAAagaaagaaagaaagaaagaaagaaagaaagaaagaaagaaagaaagaaagaaagaaagaaagaaagaaagaaagaaaga	221	hom	5	5
NC_000067.6	49631956	gaaa	gAAATaaa	100	het	22	5
NC_000067.6	49651647	G	T	30.7432	hom	3	3
NC_000067.6	49651648	G	T	32.5151	hom	4	3
NC_000067.6	49651661	G	T	46.666	hom	3	3
NC_000067.6	49752718	gtatatatatatatat	gTATATATATATATATATATATATATATAtatatatatatatat	93	hom	2	2
NC_000067.6	49865950	ctctttctttctttctttctttctttctttctttctttctttctttctttctttctttctt	ctctttctttctttctttctttctttctttctttctttctttctttctttctt	30.8662	hom	2	2
NC_000067.6	49945455	cattattattattattattattattattattattattattattattatta	cATTattattattattattattattattattattattattattattattatta	32.9319	hom	1	1
NC_000067.6	50145728	atg	a	34.5069	het	20	5
NC_000067.6	50166835	ggatagatagatagatagatagatagatagatagatagatagataga	gGATAgatagatagatagatagatagatagatagatagatagatagataga	66	hom	2	2
NC_000067.6	50166882	C	T	142	het	18	11
NC_000067.6	50166922	T	C	219	het	19	15
NC_000067.6	50220578	tacacacaca	tACacacacaca	228	hom	7	7
NC_000067.6	50227636	ttctctctctctctctctctctctctctctctctctctctctctctctctctctct	tTCtctctctctctctctctctctctctctctctctctctctctctctctctctctct	107	hom	3	3
NC_000067.6	50243897	T	C	228	hom	31	31
NC_000067.6	50243925	G	C	228	hom	29	29
NC_000067.6	50245596	T	C	228	hom	16	16
NC_000067.6	50245621	C	A	228	hom	13	13
NC_000067.6	50307406	ggaaagaaagaaagaaagaaagaaagaaagaaagaaagaaagaaagaaagaaagaaa	gGAAAgaaagaaagaaagaaagaaagaaagaaagaaagaaagaaagaaagaaagaaagaaa	157	hom	4	4	LOC105243923	gene549	50297902	50322048	-
NC_000067.6	50350204	ttatatatatatatatatatatatatatatatatatatatatata	tTATAtatatatatatatatatatatatatatatatatatatatatata	32.6919	hom	1	1
NC_000067.6	50529939	gaa	ga	35.9897	het	7	3
NC_000067.6	50567358	ctttt	cttt	228	hom	32	32
NC_000067.6	50728290	agggggagggggaggggg	agg	47.9519	het	4	2
NC_000067.6	50791497	C	A	228	hom	17	17
NC_000067.6	50804850	atgtgtgtgtgtgtgtgtgtgtgtgtgtgtgtgtgtgtgtgtgtgtgtgt	aTGTGtgtgtgtgtgtgtgtgtgtgtgtgtgtgtgtgtgtgtgtgtgtgtgtgt	32.9133	hom	1	1
NC_000067.6	50823134	ggagagagagagagagagagagagagagagagagagagagagagagagagaga	gGAgagagagagagagagagagagagagagagagagagagagagagagagagaga,gGAGAgagagagagagagagagagagagagagagagagagagagagagagagagaga	195		7	7
NC_000067.6	50868549	cagagagagagagagagagagagagagagagagagagag	cagagagagagagagagagagagagagagagagagag	146	hom	5	5
NC_000067.6	50877022	T	A	73	het	46	16
NC_000067.6	50877036	G	A	71	het	45	14
NC_000067.6	50877059	G	A	60	het	40	11
NC_000067.6	50912923	atgtgtgtgtgtgtgtgtgtgtgtgtgtgtgtgtgtgtgtgtgtgtgtgtgt	aTGtgtgtgtgtgtgtgtgtgtgtgtgtgtgtgtgtgtgtgtgtgtgtgtgtgt	220	hom	6	6	Tmeff2	gene552	50909962	51187270	+
NC_000067.6	50973610	tatatacatatacatatacatatacatatacatatacatatacatatacatatacatatacatatacatatacatatacat	tATATACatatacatatacatatacatatacatatacatatacatatacatatacatatacatatacatatacatatacatatacat	228	hom	8	8	Tmeff2	gene552	50909962	51187270	+
NC_000067.6	51220250	tacacacacacacacacacacacacacacacacac	tACACacacacacacacacacacacacacacacacacac	216	hom	16	16	9330175M20Rik	gene554	51218386	51333779	-
NC_000067.6	51221141	ttctctctctctctctctctctctctctctctctctctctctctctctctctc	tTCTCtctctctctctctctctctctctctctctctctctctctctctctctctctc	128	hom	3	3	9330175M20Rik	gene554	51218386	51333779	-
NC_000067.6	51257353	G	A	44.0847	het	27	5	9330175M20Rik	gene554	51218386	51333779	-
NC_000067.6	51257362	T	C	93	het	28	8	9330175M20Rik	gene554	51218386	51333779	-
NC_000067.6	51372219	aaaagaaagaaag	aAAAGaaagaaagaaag	228	hom	27	27
NC_000067.6	51446931	C	T	222	het	29	14
NC_000067.6	51522872	ggagagagagagagagagagagagagagagagagagagagagagagagagaga	gGAgagagagagagagagagagagagagagagagagagagagagagagagagaga	75	hom	2	2
NC_000067.6	51570304	gtagatagatagatagatagatagatagatagatagataga	gTAGAtagatagatagatagatagatagatagatagatagataga	222	het	24	14
NC_000067.6	51637641	cgtgtgtgtgtgtg	cgtgtgtgtgtg	222	het	32	15	Gm31636	gene559	51622474	51645946	+
NC_000067.6	51677430	gagaaagaaagaaagaaagaaagaaagaaagaaagaaagaaagaaagaaagaaaga	gAGAAagaaagaaagaaagaaagaaagaaagaaagaaagaaagaaagaaagaaagaaaga	228	hom	10	10
NC_000067.6	51677454	aaga	aAGAGaga	166	het	14	7
NC_000067.6	51769127	atgtgtgtgtgtg	atgtgtgtgtg	228	hom	14	14	Myo1b	gene560	51749758	51915978	-
NC_000067.6	51858088	taaaaaaaaaaaaaaaaaaaaaaaaaaaaaaaaaaaaaa	taaaaaaaaaaaaaaaaaaaaa	44.9429	het	4	2	Myo1b	gene560	51749758	51915978	-
NC_000067.6	51871987	GCCCccc	GCCccc	114	hom	32	32	Myo1b	gene560	51749758	51915978	-
NC_000067.6	51890195	A	T	228	hom	21	21	Myo1b	gene560	51749758	51915978	-
NC_000067.6	51908344	ggtgtgtgtgtgtgtgtgtgtgtgtgtgtgtgtgtgtgt	gGTgtgtgtgtgtgtgtgtgtgtgtgtgtgtgtgtgtgtgt	105	het	9	5	Myo1b	gene560	51749758	51915978	-
NC_000067.6	51930259	cgtgtgtgtgtgtgtgtgtgtgtgtgtgtgtgtgtgtgtgtgtgt	cgtgtgtgtgtgtgtgtgtgtgtgtgtgtgtgtgtgtgtgtgt	228	hom	11	11
NC_000067.6	51992920	gtctctctctctctctctctctctctctctctctctctctctctctct	gtctctctctctctctctctctctctctctctctctctctctct	220	het	11	7	Stat4	gene564	51987106	52107189	+
NC_000067.6	52010466	C	A	144	hom	7	7	Stat4	gene564	51987106	52107189	+
NC_000067.6	52265415	cagagagagagagagagagagagagagagagagagagagagagaga	cAGagagagagagagagagagagagagagagagagagagagagagaga	33.7473	het	7	3
NC_000067.6	52381892	taagaaagaaagaaagaaagaaagaaagaaagaaagaaagaaagaaagaaagaaagaaaga	tAAGAAAGAaagaaagaaagaaagaaagaaagaaagaaagaaagaaagaaagaaagaaagaaagaaaga	32.9177	hom	1	1
NC_000067.6	52526845	G	T	170	het	23	9
NC_000067.6	52550128	gctga	g	40.6408	het	11	4
NC_000067.6	52770952	acttcttcttcttcttcttcttcttcttcttcttcttcttcttcttcttcttcttcttcttcttcttcttcttcttcttcttc	aCTTcttcttcttcttcttcttcttcttcttcttcttcttcttcttcttcttcttcttcttcttcttcttcttcttcttcttcttc	66	hom	2	2
NC_000067.6	52772054	ct	cTt	85	hom	3	3
NC_000067.6	52839021	G	T	122	hom	7	7
NC_000067.6	52839033	A	G	228	hom	12	12
NC_000067.6	52839228	A	G	228	hom	24	24
NC_000067.6	52882851	T	G	228	hom	27	27	Hibch	gene583	52845046	52920860	+
NC_000067.6	52887165	gtctatctatctatctatctatctatctatctatctatctatctatctatctgtctatctatctatctat	gtctatctatctatctatctatctatctatctatctatctatctatctgtctatctatctatctat	165	het	22	12	Hibch	gene583	52845046	52920860	+
NC_000067.6	52927375	g	gCT	30.7667	het	1	1	1700019D03Rik	gene585	52922324	52991343	-
NC_000067.6	52961980	GCC	GCCC	228	hom	31	31	1700019D03Rik	gene585	52922324	52991343	-
NC_000067.6	53004808	tacacacacacacacacacacacacacacacacacacacacac	tACacacacacacacacacacacacacacacacacacacacacac	170	het	14	7
NC_000067.6	53071315	caaacaaaaacaaaaacaaaaacaaaaacaaaaa	caaacaaaaacaaaaacaaaaacaaaaa	228	hom	21	21
NC_000067.6	53180018	TGGGG	TGGGGG	34.0696	hom	3	3	1700019A02Rik	gene587	53158576	53188650	-
NC_000067.6	53180031	G	T	85	hom	4	4	1700019A02Rik	gene587	53158576	53188650	-
NC_000067.6	53180051	A	G	31.9755	het	4	2	1700019A02Rik	gene587	53158576	53188650	-
NC_000067.6	53180391	ATGG	A	31.7659	het	1	1	1700019A02Rik	gene587	53158576	53188650	-
NC_000067.6	53269524	gtctctctctctctctctctctctctctctct	gTCTCTCTCTCTCTCTCTCtctctctctctctctctctctctctctctct,gTCTCTCTCTCTCTCTCTCTCtctctctctctctctctctctctctctctct	51		3	3	Pms1	gene588	53189187	53297026	-
NC_000067.6	53382890	gaaggaaaggaaaggaaaggaaaggaaaggaaaggaaaggaaaggaaa	gAAGGAaaggaaaggaaaggaaaggaaaggaaaggaaaggaaaggaaaggaaa	157	hom	4	4
NC_000067.6	53442019	tacacacacacacacacacacacacacacacacaca	tACACacacacacacacacacacacacacacacacacaca	222	het	22	12	Dnah7a	gene595	53396494	53708118	-
NC_000067.6	53451539	T	G	222	het	32	18	Dnah7a	gene595	53396494	53708118	-
NC_000067.6	53480923	cgtgtgtgtgtgtgtgtgtgtgtgtgtgtgtgtgtgtgtgtgtg	cGTgtgtgtgtgtgtgtgtgtgtgtgtgtgtgtgtgtgtgtgtgtg	182	het	19	7	Dnah7a	gene595	53396494	53708118	-
NC_000067.6	53482157	atggtgtggtgtggtgtggtgtggtgtggtgtggtgtggtgtggtgtggtgtggtgtggt	aTGGTGTGGTGtggtgtggtgtggtgtggtgtggtgtggtgtggtgtggtgtggtgtggtgtggtgtggt	228	hom	7	7	Dnah7a	gene595	53396494	53708118	-
NC_000067.6	53493130	T	C	82	hom	40	10	Dnah7a	gene595	53396494	53708118	-
NC_000067.6	53493267	C	G	72	hom	45	10	Dnah7a	gene595	53396494	53708118	-
NC_000067.6	53493360	G	A	49.0265	hom	53	8	Dnah7a	gene595	53396494	53708118	-
NC_000067.6	53493377	C	G	57	hom	60	10	Dnah7a	gene595	53396494	53708118	-
NC_000067.6	53493410	G	T	36.8893	hom	62	8	Dnah7a	gene595	53396494	53708118	-
NC_000067.6	53493551	C	T	61	hom	8	5	Dnah7a	gene595	53396494	53708118	-
NC_000067.6	53493827	G	A	35.262	het	54	19	Dnah7a	gene595	53396494	53708118	-
NC_000067.6	53494150	A	G	72	het	53	17	Dnah7a	gene595	53396494	53708118	-
NC_000067.6	53494202	C	G	72	het	48	14	Dnah7a	gene595	53396494	53708118	-
NC_000067.6	53494254	C	A	34.2043	het	50	10	Dnah7a	gene595	53396494	53708118	-
NC_000067.6	53548299	T	C	107	het	23	7	Dnah7a	gene595	53396494	53708118	-
NC_000067.6	53548360	T	A	211	het	29	12	Dnah7a	gene595	53396494	53708118	-
NC_000067.6	53579675	atgtgtgtgtgtgtgtgtgtgtgtgtgtgtgtgtgtgtgtgtgtgtgtgtgtgt	aTGTGtgtgtgtgtgtgtgtgtgtgtgtgtgtgtgtgtgtgtgtgtgtgtgtgtgtgt	59	hom	2	2	Dnah7a	gene595	53396494	53708118	-
NC_000067.6	53678586	ttctctctctctctctctctctctctctctctctctctctctctctctctttctctctctct	tTCtctctctctctctctctctctctctctctctctctctctctctctctctttctctctctct	181	hom	5	5	Dnah7a	gene595	53396494	53708118	-
NC_000067.6	53702813	tgaaaagaaaagaaaagaaaagaaaagaaaagaaaagaaaagaaaagaaaag	tGAAAAgaaaagaaaagaaaagaaaagaaaagaaaagaaaagaaaagaaaagaaaag	92	hom	3	3	Dnah7a	gene595	53396494	53708118	-
NC_000067.6	53851983	aacacacacacacacacacacacacacacacacacacacacacacacacacacaca	aACACacacacacacacacacacacacacacacacacacacacacacacacacacacaca	77	hom	3	3	Hecw2	gene598	53806872	54195034	-
NC_000067.6	53944059	A	C	67	het	7	4	Hecw2	gene598	53806872	54195034	-
NC_000067.6	53977639	T	A	165	het	23	9	Hecw2	gene598	53806872	54195034	-
NC_000067.6	54043852	aaagaagaagaagaagaagaagaagaagaagaagaagaagaagaagaagaagaagaagaagaagaagaagaagaagaaggaggagaagaagaagaagaagaagaa	aAAGaagaagaagaagaagaagaagaagaagaagaagaagaagaagaagaagaagaagaagaagaagaagaagaagaagaaggaggagaagaagaagaagaagaagaa	228	hom	7	7	Hecw2	gene598	53806872	54195034	-
NC_000067.6	54086818	ggatagatagatagatagatagatagatagatagatagataga	gGATAgatagatagatagatagatagatagatagatagatagataga	222	het	25	13	Hecw2	gene598	53806872	54195034	-
NC_000067.6	54089511	G	C	228	hom	33	33	Hecw2	gene598	53806872	54195034	-
NC_000067.6	54099236	catctatctatctatctatctatctatctatctatctatcta	cATCTatctatctatctatctatctatctatctatctatctatcta	222	het	21	9	Hecw2	gene598	53806872	54195034	-
NC_000067.6	54370300	A	G	222	het	38	19
NC_000067.6	54384670	gagatagatagatagatagatagatagatagatagatagatagatagat	gAGATagatagatagatagatagatagatagatagatagatagatagatagat	222	het	18	8
NC_000067.6	54396888	C	T	157	het	19	8
NC_000067.6	54408145	C	T	69	het	41	11	Gtf3c3	gene601	54397581	54438971	-
NC_000067.6	54408252	G	A	34.1416	het	51	10	Gtf3c3	gene601	54397581	54438971	-
NC_000067.6	54408258	G	A	30.0454	het	50	9	Gtf3c3	gene601	54397581	54438971	-
NC_000067.6	54408617	C	T	140	het	54	19	Gtf3c3	gene601	54397581	54438971	-
NC_000067.6	54566999	C	T	222	het	31	16	Gm19637	gene604	54566412	54567318	+
NC_000067.6	54640825	ttttctttctttctttctttctttctttctttctttctttctttctttcttt	tTTTCtttctttctttctttctttctttctttctttctttctttctttctttcttt	228	hom	9	9
NC_000067.6	54687821	aacacacacacacacacacacacacacacacacacacacacacacac	aACACacacacacacacacacacacacacacacacacacacacacacacac	102	het	6	3	Ankrd44|4930444A19Rik	gene605|gene606	54645340|54681198	54926733|54766343	-|+
NC_000067.6	54691211	ctgtgtgtgtgtgtgtgtgtgtgtgtgtgtgtgtgtttgtgtgtgtgtgtgtgtgt	cTGTGtgtgtgtgtgtgtgtgtgtgtgtgtgtgtgtgtgtttgtgtgtgtgtgtgtgtgt	222	het	14	7	Ankrd44|4930444A19Rik	gene605|gene606	54645340|54681198	54926733|54766343	-|+
NC_000067.6	54691364	G	A	207	het	30	12	Ankrd44|4930444A19Rik	gene605|gene606	54645340|54681198	54926733|54766343	-|+
NC_000067.6	54704139	G	A	222	het	35	16	Ankrd44|4930444A19Rik	gene605|gene606	54645340|54681198	54926733|54766343	-|+
NC_000067.6	54816157	A	T	228	hom	24	24	Ankrd44	gene605	54645340	54926733	-
NC_000067.6	54957439	T	C	59	het	13	4
NC_000067.6	54972681	ggatagatagatagatagatagatagatagatagatagatagatagatagat	ggatagatagatagatagatagatagatagatagatagatagatagat	130	het	10	4
NC_000067.6	54997297	CTTT	CTTTT	228	hom	39	39	Sf3b1	gene607	54985169	55027500	-
NC_000067.6	55008570	taataaataaataaataaataaataaataaataaataaataaataaataaataaat	tAATAaataaataaataaataaataaataaataaataaataaataaataaataaataaat	142	hom	3	3	Sf3b1	gene607	54985169	55027500	-
NC_000067.6	55038045	cagaagaagaagaagaagaagaagaagaagaagaagaagaagaagaagaagaagaagaagaagaaga	cagaagaagaagaagaagaagaagaagaagaagaagaagaagaagaagaagaagaagaagaaga	32.9487	hom	1	1
NC_000067.6	55138709	ctgtgtgtgtgtgtgtgtgtgtgtgtgtgtgtgtgtgtgtgtgtgtgt	cTGtgtgtgtgtgtgtgtgtgtgtgtgtgtgtgtgtgtgtgtgtgtgtgt	46.4612	het	12	3	Mob4	gene614	55130936	55154899	+
NC_000067.6	55391269	T	C	222	het	26	13	Gm8531	gene623	55381179	55395909	-
NC_000067.6	55424990	att	aTtt	226	hom	27	27	Plcl1	gene624	55405946	55754285	+
NC_000067.6	55459921	tacacacacacacacacacacacacacacacac	tacacacacacacacacacacacacacacac	200	het	20	10	Plcl1	gene624	55405946	55754285	+
NC_000067.6	55538708	T	A	30.1998	het	39	9	Plcl1	gene624	55405946	55754285	+
NC_000067.6	55538729	C	A	45.7636	het	33	9	Plcl1	gene624	55405946	55754285	+
NC_000067.6	55538770	T	C	44.1171	het	28	9	Plcl1	gene624	55405946	55754285	+
NC_000067.6	55538771	G	A	44.0976	het	28	9	Plcl1	gene624	55405946	55754285	+
NC_000067.6	55544400	ttttctttctttctttctttctttctttctttctttctttctttctttctttctt	tTTTCtttctttctttctttctttctttctttctttctttctttctttctttctttctt	83	hom	2	2	Plcl1	gene624	55405946	55754285	+
NC_000067.6	55569159	tggggggggggggg	tgggggggggggg	31.8199	hom	23	22	Plcl1	gene624	55405946	55754285	+
NC_000067.6	55574459	aatctatctatctatctatctatctatctatctatctatctatctatctatctatcta	aATCTatctatctatctatctatctatctatctatctatctatctatctatctatctatcta	228	hom	7	7	Plcl1	gene624	55405946	55754285	+
NC_000067.6	55615084	C	T	228	hom	22	22	Plcl1	gene624	55405946	55754285	+
NC_000067.6	55619255	AGGG	AGG	228	hom	32	32	Plcl1	gene624	55405946	55754285	+
NC_000067.6	55707904	ctccccctccct	cTCCCCCTCCCTTtccccctccct	82	hom	2	2	Plcl1	gene624	55405946	55754285	+
NC_000067.6	55719325	gagaagaagaagaagaagaagaagaagaagaagaagaagaagaagaagaagaagaagaagaagaagaagaagaagaagaagaaga	gAGAagaagaagaagaagaagaagaagaagaagaagaagaagaagaagaagaagaagaagaagaagaagaagaagaagaagaagaaga	124	hom	3	3	Plcl1	gene624	55405946	55754285	+
NC_000067.6	55827912	G	A	172	het	18	9
NC_000067.6	55853354	ggaagaagaagaagaagaagaagaagaagaagaagaagaagaagaagaagaagaagaagaagaagaagaagaagaag	gGAAgaagaagaagaagaagaagaagaagaagaagaagaagaagaagaagaagaagaagaagaagaagaagaagaagaag	118	hom	3	3
NC_000067.6	55853890	attt	att	228	hom	28	28
NC_000067.6	55864708	CGG	CG	228	hom	42	42
NC_000067.6	55892130	ACCC	ACC	228	hom	19	19	Gm32949	gene627	55888254	55916852	+
NC_000067.6	55909687	G	A	222	het	40	26	Gm32949	gene627	55888254	55916852	+
NC_000067.6	55961892	aagagagagagagagagagagagagagagagagagaga	aAGAGAGagagagagagagagagagagagagagagagagagaga,aAGAGagagagagagagagagagagagagagagagagagaga	191		13	13	9130227L01Rik	gene628	55931241	55972098	+
NC_000067.6	55961916	gagaga	gAGAGATagaga	222	het	26	12	9130227L01Rik	gene628	55931241	55972098	+
NC_000067.6	56184864	atgtgtgtgtgtg	aTGtgtgtgtgtgtg	222	het	17	8
NC_000067.6	56465949	ttatatatatatatatatatatatatatatatatatatatata	ttatatatatatatatatatatatatatatatatata	46.8081	het	4	3
NC_000067.6	56509117	ttttctttctttctttctttctttctttctttctttctttctttctttctttctttctttctttctttctttctttctt	tTTTCTTTCtttctttctttctttctttctttctttctttctttctttctttctttctttctttctttctttctttctttctttctt	83	hom	2	2
NC_000067.6	56564439	A	C	46.4438	het	16	6
NC_000067.6	56580249	atgtgtgtgtgtgtgtgtgtgtgtgtgtgtgtgtgtgtgtgtgtgtgtgtgtg	atgtgtgtgtgtgtgtgtgtgtgtgtgtgtgtgtgtgtgtgtgtgtgtg	54	hom	3	3
NC_000067.6	56622996	A	G	31.8978	het	13	4
NC_000067.6	56714454	T	G	71	het	39	9
NC_000067.6	56714473	A	G	49.6727	het	41	8
NC_000067.6	56737043	C	T	102	het	27	6
NC_000067.6	56907984	catttatttatttatttatttatttatttatttatttatttat	catttatttatttatttatttatttatttatttatttat	228	hom	17	17	Satb2	gene631	56793981	56978681	-
NC_000067.6	56923549	aagggagggagggagggagggagggagggagggagggagggaggga	aagggagggagggagggagggagggagggagggagggaggga	214	het	11	8	Satb2	gene631	56793981	56978681	-
NC_000067.6	56927507	cgtgtgtgtgtgtgtgtgtgtgtgtgtgtgtgtgtgtgtgtgtgtgtgtgt	cGTgtgtgtgtgtgtgtgtgtgtgtgtgtgtgtgtgtgtgtgtgtgtgtgtgt	204	hom	6	6	Satb2	gene631	56793981	56978681	-
NC_000067.6	56965772	aacacacacacacacacacacacacacacacacacacacacacac	aacacacacacacacacacacacacacacacacacacacacac	99	het	12	5	Satb2	gene631	56793981	56978681	-
NC_000067.6	57039736	ttatatatatatatatatatatatatatatatatatatatat	ttatatatatatatatatatatatatatatatatatatat	215	hom	9	9	LOC102636041	gene633	57002505	57042519	+
NC_000067.6	57061354	ctgtgtgtgtgtgtgtgtgtgtgtgtgtgtgtgtgtgtgtgtgtgtgtgtgtg	ctgtgtgtgtgtgtgtgtgtgtgtgtgtgtgtgtgtgtgtgtgtgtgtg	33.8565	het	5	3
NC_000067.6	57112197	gagaaagaaagaaagaaagaaagaaagaaagaaagaaagaaaga	gAGAAagaaagaaagaaagaaagaaagaaagaaagaaagaaagaaaga	78	het	8	3
NC_000067.6	57141341	aacacacacacacacacacacacacacacacacacacacacacacaca	aACacacacacacacacacacacacacacacacacacacacacacacaca	49.4233	het	11	3	LOC105243927	gene634	57127309	57150615	+
NC_000067.6	57146175	A	G	37.3575	hom	2	2	LOC105243927	gene634	57127309	57150615	+
NC_000067.6	57146179	A	G	32.1955	hom	2	2	LOC105243927	gene634	57127309	57150615	+
NC_000067.6	57146183	A	G	37.1937	hom	2	2	LOC105243927	gene634	57127309	57150615	+
NC_000067.6	57203445	C	T	222	het	25	13	BC055402	gene635	57200645	57214996	-
NC_000067.6	57255157	A	T	228	hom	16	16
NC_000067.6	57499414	cttctttctttctttctttctttctttctttctttctttctttctttctttctttctttctttctctctttctttct	cTTCTttctttctttctttctttctttctttctttctttctttctttctttctttctttctttctttctctctttctttct	228	hom	9	9
NC_000067.6	57552128	ttctctctctctctctctctctct	tTCtctctctctctctctctctctct	222	het	24	12
NC_000067.6	57747920	gttttttttttttt	gtttttttttttt	47.8559	hom	26	26
NC_000067.6	57922187	aagatagatagatagatagatagatagatagatagatagatagatagatagatagatagatagat	aAGATagatagatagatagatagatagatagatagatagatagatagatagatagatagatagatagat	83	hom	2	2	Spats2l	gene643	57774162	57948398	+
NC_000067.6	57982775	tacacacacacacacacacacacacacacacacacacacacac	tacacacacacacacacacacacacacacacacacacacac	162	het	12	7
NC_000067.6	58006033	C	T	141	het	20	7	Sgol2a	gene645	57985340	58026277	+
NC_000067.6	58132396	A	G	228	hom	19	19	Aox3|LOC105243928	gene647|gene648	58113136|58115423	58200452|58141341	+|-
NC_000067.6	58136877	gaagaaagaaagaaagaaagaaagaaagaaagaaagaaagaaagaaagaaagaaagaaagaaagaaagaaa	gAAGAaagaaagaaagaaagaaagaaagaaagaaagaaagaaagaaagaaagaaagaaagaaagaaagaaagaaa	155	hom	4	4	Aox3|LOC105243928	gene647|gene648	58113136|58115423	58200452|58141341	+|-
NC_000067.6	58142028	G	T	143	hom	8	8	Aox3	gene647	58113136	58200452	+
NC_000067.6	58142033	C	T	135	hom	8	8	Aox3	gene647	58113136	58200452	+
NC_000067.6	58142111	G	C	82	hom	6	6	Aox3	gene647	58113136	58200452	+
NC_000067.6	58142118	A	C	98	hom	6	6	Aox3	gene647	58113136	58200452	+
NC_000067.6	58142124	G	T	71	hom	6	6	Aox3	gene647	58113136	58200452	+
NC_000067.6	58193537	atgtgtgtgtgtgtgtgtgtgtgt	atgtgtgtgtgtgtgtgtgtgt	222	het	31	15	Aox3	gene647	58113136	58200452	+
NC_000067.6	58213477	T	C	228	hom	18	18	Aox4	gene649	58210397	58268600	+
NC_000067.6	58244833	tgagagagagagagagagagagagagagagagagagagagagagagagagagagaga	tGAgagagagagagagagagagagagagagagagagagagagagagagagagagagaga	57	hom	2	2	Aox4	gene649	58210397	58268600	+
NC_000067.6	58336278	T	C	110	het	24	8	Aox2	gene650	58276141	58379264	+
NC_000067.6	58336280	C	T	107	het	25	8	Aox2	gene650	58276141	58379264	+
NC_000067.6	58336281	C	G	116	het	25	8	Aox2	gene650	58276141	58379264	+
NC_000067.6	58336282	A	G	116	het	25	8	Aox2	gene650	58276141	58379264	+
NC_000067.6	58336287	T	A	118	het	24	8	Aox2	gene650	58276141	58379264	+
NC_000067.6	58336308	A	C	113	het	26	8	Aox2	gene650	58276141	58379264	+
NC_000067.6	58336310	C	A	113	het	26	8	Aox2	gene650	58276141	58379264	+
NC_000067.6	58336315	A	G	116	het	25	8	Aox2	gene650	58276141	58379264	+
NC_000067.6	58336319	G	A	112	het	26	8	Aox2	gene650	58276141	58379264	+
NC_000067.6	58349673	tttcttcttcttcttcttcttcttcttcttcttcttcttcttcttcttcttcttcttcttcttcttcttgttcttcttcttcttcttcttctt	tTTCttcttcttcttcttcttcttcttcttcttcttcttcttcttcttcttcttcttcttcttcttcttcttgttcttcttcttcttcttcttctt	193	hom	4	4	Aox2	gene650	58276141	58379264	+
NC_000067.6	58417601	C	A	86	hom	4	4	Clk1	gene655	58411988	58424088	-
NC_000067.6	58438091	A	C	228	hom	33	33	Ppil3	gene656	58430993	58445527	-
NC_000067.6	58588247	gtatatatatatatatatatatatatatatatatata	gTATAtatatatatatatatatatatatatatatatatata	228	hom	6	6	Ndufb3	gene661	58586599	58595948	+
NC_000067.6	58613941	G	A	106	het	40	8
NC_000067.6	58631605	G	T	65	hom	5	5
NC_000067.6	58769170	ccac	cc	89	hom	11	11	LOC105243931	gene668	58767583	58791874	-
NC_000067.6	58773570	tgg	tGgg	228	hom	21	21	LOC105243931	gene668	58767583	58791874	-
NC_000067.6	58775105	ccttctcttctcttctcttctcttctcttctcttctcttctcttctcttctcttctcttctcttct	cCTTCTcttctcttctcttctcttctcttctcttctcttctcttctcttctcttctcttctcttctcttct	141	hom	4	4	LOC105243931	gene668	58767583	58791874	-
NC_000067.6	58775813	T	A	228	hom	26	26	LOC105243931	gene668	58767583	58791874	-
NC_000067.6	58775878	A	C	228	hom	24	24	LOC105243931	gene668	58767583	58791874	-
NC_000067.6	58887588	acc	ac	228	hom	29	29	Gm28802	gene670	58849791	58896692	-
NC_000067.6	58893460	gacacacacacacacacacacacacacacacacacacacacaca	gACACACacacacacacacacacacacacacacacacacacacacacaca	228	hom	7	7	Gm28802	gene670	58849791	58896692	-
NC_000067.6	58961643	ATTT	ATT	228	hom	27	27	Trak2	gene671	58900449	58973482	-
NC_000067.6	58966729	GAAAA	GAAA	228	hom	31	31	Trak2	gene671	58900449	58973482	-
NC_000067.6	58976803	TC	TCC	228	hom	30	30	Stradb	gene672	58973527	58995126	+
NC_000067.6	58994149	C	CT	228	hom	22	22	Stradb	gene672	58973527	58995126	+
NC_000067.6	59006791	C	T	222	het	63	27	Gm33589	gene673	58994769	59022925	-
NC_000067.6	59006795	A	G	222	het	65	25	Gm33589	gene673	58994769	59022925	-
NC_000067.6	59006812	G	A	222	het	63	36	Gm33589	gene673	58994769	59022925	-
NC_000067.6	59006816	C	A	42.7248	het	63	19	Gm33589	gene673	58994769	59022925	-
NC_000067.6	59006838	C	T	104	het	65	27	Gm33589	gene673	58994769	59022925	-
NC_000067.6	59006842	C	T	134	het	58	15	Gm33589	gene673	58994769	59022925	-
NC_000067.6	59006846	A	G	109	het	59	13	Gm33589	gene673	58994769	59022925	-
NC_000067.6	59006848	C	T	217	het	56	22	Gm33589	gene673	58994769	59022925	-
NC_000067.6	59006851	A	T	222	het	56	33	Gm33589	gene673	58994769	59022925	-
NC_000067.6	59006852	G	A	105	het	55	14	Gm33589	gene673	58994769	59022925	-
NC_000067.6	59006864	A	G	222	het	54	39	Gm33589	gene673	58994769	59022925	-
NC_000067.6	59006865	G	C	92	het	53	11	Gm33589	gene673	58994769	59022925	-
NC_000067.6	59006866	A	T	98	het	53	11	Gm33589	gene673	58994769	59022925	-
NC_000067.6	59006867	T	C	99	het	54	12	Gm33589	gene673	58994769	59022925	-
NC_000067.6	59006873	G	A	110	het	53	12	Gm33589	gene673	58994769	59022925	-
NC_000067.6	59006874	A	C	175	het	54	34	Gm33589	gene673	58994769	59022925	-
NC_000067.6	59006914	G	A	173	het	46	23	Gm33589	gene673	58994769	59022925	-
NC_000067.6	59006940	C	T	87	het	42	19	Gm33589	gene673	58994769	59022925	-
NC_000067.6	59006953	A	T	53	het	37	14	Gm33589	gene673	58994769	59022925	-
NC_000067.6	59006969	C	T	166	het	60	30	Gm33589	gene673	58994769	59022925	-
NC_000067.6	59006978	G	A	222	het	69	50	Gm33589	gene673	58994769	59022925	-
NC_000067.6	59006991	T	C	222	het	79	48	Gm33589	gene673	58994769	59022925	-
NC_000067.6	59006995	C	T	222	het	80	43	Gm33589	gene673	58994769	59022925	-
NC_000067.6	59007005	A	G	79	het	87	15	Gm33589	gene673	58994769	59022925	-
NC_000067.6	59007013	A	C	222	het	84	65	Gm33589	gene673	58994769	59022925	-
NC_000067.6	59007015	T	C	222	het	90	46	Gm33589	gene673	58994769	59022925	-
NC_000067.6	59007020	C	T	222	het	90	51	Gm33589	gene673	58994769	59022925	-
NC_000067.6	59007052	C	T	125	het	84	25	Gm33589	gene673	58994769	59022925	-
NC_000067.6	59007053	G	A	86	het	83	16	Gm33589	gene673	58994769	59022925	-
NC_000067.6	59007066	C	T	31.3529	het	78	9	Gm33589	gene673	58994769	59022925	-
NC_000067.6	59007078	T	A	202	het	73	21	Gm33589	gene673	58994769	59022925	-
NC_000067.6	59007079	T	C	203	het	73	20	Gm33589	gene673	58994769	59022925	-
NC_000067.6	59007082	G	A	182	het	73	19	Gm33589	gene673	58994769	59022925	-
NC_000067.6	59007092	T	C	222	het	67	41	Gm33589	gene673	58994769	59022925	-
NC_000067.6	59007093	A	T	222	het	64	38	Gm33589	gene673	58994769	59022925	-
NC_000067.6	59007103	C	A	222	het	63	38	Gm33589	gene673	58994769	59022925	-
NC_000067.6	59007116	T	A	194	het	50	21	Gm33589	gene673	58994769	59022925	-
NC_000067.6	59007117	C	T	156	het	50	19	Gm33589	gene673	58994769	59022925	-
NC_000067.6	59007124	C	A	162	het	48	19	Gm33589	gene673	58994769	59022925	-
NC_000067.6	59007128	A	G	142	het	47	18	Gm33589	gene673	58994769	59022925	-
NC_000067.6	59007132	A	G	122	het	47	17	Gm33589	gene673	58994769	59022925	-
NC_000067.6	59122172	ctgtgtgtgtgtgtgtgtgtgtgtgtgtgtgtgtgtgtgtgtgtgtgtgt	cTGTGtgtgtgtgtgtgtgtgtgtgtgtgtgtgtgtgtgtgtgtgtgtgtgtgt	185	hom	4	4	Mpp4	gene677	59120935	59163389	-
NC_000067.6	59135840	ctgtgtgtgtgtgtgtgtgtgtgtgtgtgtgtgtgtgtgtgtgtgtgt	cTGtgtgtgtgtgtgtgtgtgtgtgtgtgtgtgtgtgtgtgtgtgtgtgt	222	het	18	10	Mpp4	gene677	59120935	59163389	-
NC_000067.6	59199671	gaagaaagaaagaaagaaagaaagaaagaaagaaagaaagaaagaaagaaagaaagaaaga	gAAGAAAGAaagaaagaaagaaagaaagaaagaaagaaagaaagaaagaaagaaagaaagaaagaaaga	32.8286	hom	1	1	Als2	gene679	59162756	59237231	-
NC_000067.6	59240768	aagagagagagagagagagagagagagagagagagagagagagagagaga	aagagagagagagagagagagagagagagagagagagagagagagaga	187	hom	9	9
NC_000067.6	59265013	gagaaagaaagaaagaaagaaagaaagaaagaaagaaagaaagaaa	gagaaagaaagaaagaaagaaagaaagaaagaaagaaagaaa	33.9733	het	8	2	Cdk15	gene682	59256889	59352612	+
NC_000067.6	59335345	ggtgtgtgtgtgtgtgtgtgtgtgtgtgtgtgtgtgtgtgtgtgtgtgt	gGTGTgtgtgtgtgtgtgtgtgtgtgtgtgtgtgtgtgtgtgtgtgtgtgtgt	154	het	12	5	Cdk15	gene682	59256889	59352612	+
NC_000067.6	59352454	caaagaaagaaagaaagaaagaaagaaagaaagaaagaaagaaagaaag	cAAAGaaagaaagaaagaaagaaagaaagaaagaaagaaagaaagaaagaaag	220	het	11	7	Cdk15	gene682	59256889	59352612	+
NC_000067.6	59352606	gagaaagaaagaaagaaagaaagaaagaaagaaagaaagaaagaaagaaagaaagaaagaaagaaagaaagaaag	gagaaagaaagaaagaaagaaagaaagaaagaaagaaagaaagaaagaaagaaagaaagaaagaaagaaag	32.8554	hom	1	1	Cdk15	gene682	59256889	59352612	+
NC_000067.6	59403801	ggaaagaaagaaagaaagaaagaaagaaagaaagaaagaaagaaagaaagaaagaaag	gGAAAgaaagaaagaaagaaagaaagaaagaaagaaagaaagaaagaaagaaagaaagaaag	115	hom	3	3	Gm33724	gene683	59393246	59418927	-
NC_000067.6	59409075	ttctctctctctctctctctctctctctctctctctctctctctctc	tTCtctctctctctctctctctctctctctctctctctctctctctctc	198	het	8	7	Gm33724	gene683	59393246	59418927	-
NC_000067.6	59432944	G	C	132	het	16	6
NC_000067.6	59512734	gtctctctctctctctctctctctctctctctctctctctctctctctct	gTCtctctctctctctctctctctctctctctctctctctctctctctctct	68	hom	2	2
NC_000067.6	59529854	aatacatacatacatacatacatacatacatacatacatacat	aATACatacatacatacatacatacatacatacatacatacatacat	228	hom	16	16	Gm973	gene686	59514723	59636417	+
NC_000067.6	59554320	cttctttctttctttctttctttctttctttctttctttctttctttctttctttctttctttctttctttctt	cTTCTttctttctttctttctttctttctttctttctttctttctttctttctttctttctttctttctttctttctt	93	hom	2	2	Gm973	gene686	59514723	59636417	+
NC_000067.6	59652365	tcacacacacacacacacacacacacacacacacacacacacacacacacacacacacacacacacacacac	tCACAcacacacacacacacacacacacacacacacacacacacacacacacacacacacacacacacacacacac	93	hom	2	2	Sumo1	gene691	59639434	59670834	-
NC_000067.6	59689509	G	C	222	het	24	12	Nop58	gene692	59684951	59711510	+
NC_000067.6	59692898	catatatatatatatatatatatatatatatatatatatat	catatatatatatatatatatatatatatatatatat	75	het	4	2	Nop58	gene692	59684951	59711510	+
NC_000067.6	59731470	gcttcttcttcttcttcttcttcttcttcttcttcttcttcttcttcttcttcttcttcttct	gCTTcttcttcttcttcttcttcttcttcttcttcttcttcttcttcttcttcttcttcttcttct	155	hom	4	4
NC_000067.6	59746096	aattattattattattattattattattat	aATTattattattattattattattattattat	222	het	19	10
NC_000067.6	59749646	aaaaccaaaccaaaccaaa	aAAACCAAACCaaaccaaaccaaaccaaa	130	het	17	4
NC_000067.6	59750508	tttattattattattattattattattattattattattattattattatta	tTTATTAttattattattattattattattattattattattattattattattatta	228	hom	7	7
NC_000067.6	59759897	ctctttctttctttctttctttctttctttctttctttctttctttctttctttcttt	cTCTTtctttctttctttctttctttctttctttctttctttctttctttctttctttcttt	228	hom	8	8
NC_000067.6	59843199	ttttctttctttctttctttctttctttctttctttctttctttctttctttctttctttctttctttctttctttctttct	tTTTCtttctttctttctttctttctttctttctttctttctttctttctttctttctttctttctttctttctttctttctttct	124	hom	3	3	Bmpr2	gene695	59764270	59878081	+
NC_000067.6	59897850	ccacacaccacacacacacacacacacaccacacacac	ccacacaccacacacac	66	het	7	2
NC_000067.6	59897975	C	T	35.794	het	7	3
NC_000067.6	59897982	ca	c	49.9642	het	8	4
NC_000067.6	59898042	G	A	39.7624	het	7	3
NC_000067.6	59935751	cttcctttcctttcctttcctttcctttcctttcctttcctttcctttcctttcctttcctttcctttcctttc	cTTCCTttcctttcctttcctttcctttcctttcctttcctttcctttcctttcctttcctttcctttcctttcctttc	32.9254	hom	1	1	Fam117b	gene696	59913006	59985348	+
NC_000067.6	59975270	tgagagagagagagagagagagagagagagagagagagagagagagagag	tGAGAgagagagagagagagagagagagagagagagagagagagagagagagag	32.8554	hom	1	1	Fam117b	gene696	59913006	59985348	+
NC_000067.6	59990134	G	A	222	het	47	22	Ica1l	gene698	59989068	60043166	-
NC_000067.6	60038041	aaaataaataaataaataaataaataaataaataaataaataaa	aAAATaaataaataaataaataaataaataaataaataaataaataaa	222	het	15	8	Ica1l	gene698	59989068	60043166	-
NC_000067.6	60106817	G	A	222	het	27	12	Carf	gene700	60098221	60153953	+
NC_000067.6	60188532	attttttttttt	aTttttttttttt	40.8224	hom	18	18	Nbeal1	gene702	60178629	60334705	+
NC_000067.6	60202565	A	G	36.4742	het	12	5	Nbeal1	gene702	60178629	60334705	+
NC_000067.6	60341375	GAAA	GAA	228	hom	23	23
NC_000067.6	60354091	cttttttttt	ctttttttt	75	hom	30	30	Cyp20a1	gene703	60342800	60388060	+
NC_000067.6	60403024	aattattattattattattattattattattattat	aattattattattattattattattattattat	222	het	17	11
NC_000067.6	60573839	ggagagagagagagagagagagagagagagagagaga	gGAgagagagagagagagagagagagagagagagagaga	115	het	8	5
NC_000067.6	60574601	C	A	142	hom	11	11
NC_000067.6	60894963	t	tGTCCCTCCCTCCCTCCCTCCCTCCCTCCCTCC	31.7659	het	1	1
NC_000067.6	60984823	atgtgtgtgtgtgtgtgtgtgtgtgtgtgtgtgtgtgtgtgtgtgtgtgtgt	atgtgtgtgtgtgtgtgtgtgtgtgtgtgtgtgtgtgtgtgtgtgtgt	65	het	6	5	Icos	gene720	60960773	61000322	+
NC_000067.6	61028487	gtatatatatatatatatatatatatatatatatacatatatatatat	gtatatatatatatatatatatatatatatatacatatatatatat,gTATAtatatatatatatatatatatatatatatatatacatatatatatat	143		6	6
NC_000067.6	61099649	gaagaaagaaagaaagaaagaaagaaagaaagaaagaaagaaag	gAAGAaagaaagaaagaaagaaagaaagaaagaaagaaagaaagaaag	220	het	15	12
NC_000067.6	61112811	ctttttttttt	cTtttttttttt	43.8043	hom	19	19
NC_000067.6	61124475	G	A	222	het	31	18
NC_000067.6	61159925	cctctctctctctctctctctctctctctctctctctctctctctctctctct	cCTctctctctctctctctctctctctctctctctctctctctctctctctctct	65	hom	2	2
NC_000067.6	61226212	G	T	138	het	26	8
NC_000067.6	61226751	G	C	127	het	21	7
NC_000067.6	61251913	G	C	135	het	24	13
NC_000067.6	61368996	G	T	222	het	24	11	Gm34824	gene723	61334604	61374365	-
NC_000067.6	61398890	tcc	tc	117	het	13	8
NC_000067.6	61442952	gttgttttgttttgttttgttttgttttgttttgttttgttttgtttt	gttgttttgttttgttttgttttgttttgttttgttttgtttt	222	het	20	9
NC_000067.6	61457625	ttctctctctctctctctctctctctctctctctctctctctctctctc	tTCTCtctctctctctctctctctctctctctctctctctctctctctctctc,ttctctctctctctctctctctctctctctctctctctctctctctc	191		9	9
NC_000067.6	61457672	tc	tCTCAc	130	het	9	6
NC_000067.6	61499735	acccccccccc	accccccccc	59	hom	21	21
NC_000067.6	61533091	aaaagaaagaaagaaagaaagaaagaaagaaagaaagaaagaaagaaagaaagaaagaaagaaagaaa	aAAAGAAAGaaagaaagaaagaaagaaagaaagaaagaaagaaagaaagaaagaaagaaagaaagaaagaaagaaa	167	hom	4	4
NC_000067.6	61558325	cgagagagagagagagagagagagagagagagagagagagagaga	cGAgagagagagagagagagagagagagagagagagagagagagaga	111	het	16	5
NC_000067.6	61587174	G	A	45.7681	het	30	7
NC_000067.6	61587213	C	T	40.5194	het	30	7
NC_000067.6	61694295	gttctttctttctttctttctttctttctttctttctttctttctttct	gTTCTttctttctttctttctttctttctttctttctttctttctttctttct	228	hom	13	13	Pard3b	gene725	61638667	62642284	+
NC_000067.6	62086951	catatatatatatatatatatatatatatatata	cATatatatatatatatatatatatatatatatata	36.8172	het	5	2	Pard3b	gene725	61638667	62642284	+
NC_000067.6	62135376	G	C	222	het	41	16	Pard3b|LOC105243940	gene725|gene728	61638667|62130358	62642284|62136341	+|-
NC_000067.6	62193341	A	C	148	het	20	7	Pard3b	gene725	61638667	62642284	+
NC_000067.6	62229727	tcccccc	tccccc	92	hom	15	15	Pard3b	gene725	61638667	62642284	+
NC_000067.6	62498018	aagatagatagatagatagatagatagatagatagatagatagatagatagat	aAGATagatagatagatagatagatagatagatagatagatagatagatagatagat	228	hom	9	9	Pard3b	gene725	61638667	62642284	+
NC_000067.6	62647480	T	G	51	het	8	3
NC_000067.6	62661773	aaagaagaagaagaagaagaagaagaagaagaagaagaagaagaagaagaagaagaagaagaagaagaagaagaagaagaagaagaagaagaagaa	aAAGaagaagaagaagaagaagaagaagaagaagaagaagaagaagaagaagaagaagaagaagaagaagaagaagaagaagaagaagaagaagaagaa	142	hom	3	3	LOC105243941	gene730	62648577	62692780	-
NC_000067.6	62704469	agtgtgtgtgtgtgtgtgtgtgtgtgtgtgtgtgtgtgtgtgt	agtgtgtgtgtgtgtgtgtgtgtgtgtgtgtgtgtgtgt	222	het	23	10	Nrp2	gene731	62703317	62818692	+
NC_000067.6	62854962	agatggatggatggatggatggatggat	aGATGgatggatggatggatggatggatggat	228	hom	9	9
NC_000067.6	62854990	A	G	55	het	22	8
NC_000067.6	62860241	gtatatatatatatatatatatatatatatatatatatatata	gTATATATAtatatatatatatatatatatatatatatatatatatatata	32.7907	hom	1	1
NC_000067.6	62972037	A	G	141	het	12	7
NC_000067.6	62972134	tgatacagatacagatacagatacagatacagatacagatacagatacagatacagatacagatacagatacagatacagatacagata	tGATACAgatacagatacagatacagatacagatacagatacagatacagatacagatacagatacagatacagatacagatacagatacagata	133	hom	3	3
NC_000067.6	62974781	a	aGGG	106	het	13	4	LOC102638884	gene738	62974774	62981429	-
NC_000067.6	62974786	A	G	30.2047	het	7	5	LOC102638884	gene738	62974774	62981429	-
NC_000067.6	62986313	aggaggagg	ag	53	het	8	2
NC_000067.6	63107325	C	A	44.4867	hom	5	5	Ino80d	gene739	63047801	63114267	-
NC_000067.6	63205029	tacacacacacacacacacacacacacacacacacacacacacacacac	tACacacacacacacacacacacacacacacacacacacacacacacacac	48.874	het	7	2	Gpr1|Zdbf2	gene745|gene746	63182571|63200358	63223278|63314576	-|+
NC_000067.6	63354539	T	C	61	het	8	5
NC_000067.6	63378410	ttcccctcccctcccctcccctcccctccc	ttcccctccc	68	hom	2	2
NC_000067.6	63402474	gatatatatatatatatatatatatat	gATATatatatatatatatatatatatatat	162	het	16	5
NC_000067.6	63440464	tatataatataatataatataatataatataatataatataatataatata	tATATAatataatataatataatataatataatataatataatataatataatata	228	hom	5	5
NC_000067.6	63517204	gagaaagaaagaaagaaagaaagaaagaaagaaagaaagaaag	gAGAAagaaagaaagaaagaaagaaagaaagaaagaaagaaagaaag	172	hom	5	5	Adam23	gene752	63445885	63596515	+
NC_000067.6	63607394	G	T	228	hom	13	13
NC_000067.6	63630347	T	C	40.4954	het	17	5	Dytn	gene754	63622851	63686927	-
NC_000067.6	63630369	T	C	53	het	21	5	Dytn	gene754	63622851	63686927	-
NC_000067.6	63630419	A	G	94	het	33	11	Dytn	gene754	63622851	63686927	-
NC_000067.6	63630438	C	T	78	het	39	20	Dytn	gene754	63622851	63686927	-
NC_000067.6	63630442	A	G	104	het	39	22	Dytn	gene754	63622851	63686927	-
NC_000067.6	63630484	T	C	94	het	44	14	Dytn	gene754	63622851	63686927	-
NC_000067.6	63630485	C	T	31.2554	het	43	8	Dytn	gene754	63622851	63686927	-
NC_000067.6	63630508	C	T	46.1065	het	44	9	Dytn	gene754	63622851	63686927	-
NC_000067.6	63630531	T	C	31.5233	het	39	9	Dytn	gene754	63622851	63686927	-
NC_000067.6	63630553	C	T	60	het	39	6	Dytn	gene754	63622851	63686927	-
NC_000067.6	63630593	T	C	59	het	29	7	Dytn	gene754	63622851	63686927	-
NC_000067.6	63630617	G	A	84	het	23	6	Dytn	gene754	63622851	63686927	-
NC_000067.6	63630647	C	A	136	het	15	6	Dytn	gene754	63622851	63686927	-
NC_000067.6	63630830	A	G	64	het	30	13	Dytn	gene754	63622851	63686927	-
NC_000067.6	63747470	gtatatatatatatatatatatatatatatatatatatatatatatatata	gTATAtatatatatatatatatatatatatatatatatatatatatatatatata	32.636	hom	1	1	Fastkd2	gene756	63730599	63753385	+
NC_000067.6	63757796	ggaaagaaagaaagaaagaaagaaagaaagaaagaaagaaag	gGAAAGAAAgaaagaaagaaagaaagaaagaaagaaagaaagaaagaaag	228	hom	14	14	4933402D24Rik	gene757	63754909	63769267	-
NC_000067.6	63797489	cattattattattattattattattattattattattatt	cattattattattattattattattattattatt	222	het	22	11
NC_000067.6	63804253	A	G	30.1617	het	32	6
NC_000067.6	63813396	C	A	222	het	29	19
NC_000067.6	63828728	atgtgtgtgtgtgtgtgtgtgtgtgtgtgtgtgtgtgtgtgtgtgtgt	aTGtgtgtgtgtgtgtgtgtgtgtgtgtgtgtgtgtgtgtgtgtgtgtgt	221	het	14	9
NC_000067.6	63906619	tgatagatagatagatagatagatagatagatagatagatagatagat	tGATAgatagatagatagatagatagatagatagatagatagatagatagat	222	het	16	8	Cpo	gene759	63903504	63936247	+
NC_000067.6	63948688	ttatatatatatatatatatatatatatatatatatatat	ttatatatatatatatatatatatatatatatatatat	66	het	6	3
NC_000067.6	63988316	tctctcctctcctctcctctcctctcctctcctctcctctcctctcctctcctctcctctcctctcctctcctct	tCTCTCctctcctctcctctcctctcctctcctctcctctcctctcctctcctctcctctcctctcctctcctctcctct	32.8114	hom	1	1
NC_000067.6	64169404	ggaagaagaagaagaagaagaagaagaagaagaagaagaagaagaagaagaagaagaagaagaagaagaagaagaagaagaaga	gGAAgaagaagaagaagaagaagaagaagaagaagaagaagaagaagaagaagaagaagaagaagaagaagaagaagaagaagaaga	32.8754	hom	1	1	Gm35880	gene765	64121535	64242211	+
NC_000067.6	64175978	tcctcccctcccctcccctcccctcccctcccctcccctcccctcccctcccctcc	tcctcccctcccctcccctcccctcccctcccctcc	54	hom	2	2	Gm35880	gene765	64121535	64242211	+
NC_000067.6	64207113	aagagagagagagagagagagagagagagagagagagagagagagagagagaga	aAGagagagagagagagagagagagagagagagagagagagagagagagagagaga	75	hom	2	2	Gm35880	gene765	64121535	64242211	+
NC_000067.6	64230964	cataataataataataataataataataataataataataataataataa	cataataataataataataataataataataataataataataataa	222	het	13	7	Gm35880	gene765	64121535	64242211	+
NC_000067.6	64233174	cctctctctctctctctctctctctctctctctctctctctctctctctc	cCTctctctctctctctctctctctctctctctctctctctctctctctctc	101	hom	4	4	Gm35880	gene765	64121535	64242211	+
NC_000067.6	64242085	gcacacacacacacacacacacacacacacaca	gCACAcacacacacacacacacacacacacacacaca	201	hom	11	11	Gm35880	gene765	64121535	64242211	+
NC_000067.6	64349820	ttttctttctttctttctttctttctttctttctttctttctttctttctttctttctttctttctttctttctt	tTTTCtttctttctttctttctttctttctttctttctttctttctttctttctttctttctttctttctttctttctt	79	hom	2	2
NC_000067.6	64492089	catatatatatatatatatatatatatatatatatatatatatatata	cATATatatatatatatatatatatatatatatatatatatatatatatata	32.5824	hom	2	2
NC_000067.6	64631235	agaaaggaaaggaaaggaaaggaaaggaaaggaaaggaaaggaaaggaaaggaaaggaaaggaaaggaaaggaaaggaaaggaaaggaaaggaaaggaaaggaaaggaaa	aGAAAGgaaaggaaaggaaaggaaaggaaaggaaaggaaaggaaaggaaaggaaaggaaaggaaaggaaaggaaaggaaaggaaaggaaaggaaaggaaaggaaaggaaaggaaa	32.8974	hom	1	1
NC_000067.6	64636155	catatatatatatatatatatatatatatatatatatatata	catatatatatatatatatatatatatatatatatata	169	het	6	4
NC_000067.6	64651206	C	T	222	het	36	18
NC_000067.6	64748205	agtgtgtgtgtgtgtgtgtgtgtgtgtgtgtgtgtgtgtgtgtgtg	aGTgtgtgtgtgtgtgtgtgtgtgtgtgtgtgtgtgtgtgtgtgtgtg	135	het	8	4
NC_000067.6	64777774	GCC	GCCC	228	hom	37	37
NC_000067.6	64936165	TGGG	TGG	228	hom	31	31	Plekhm3	gene778	64789120	64956824	-
NC_000067.6	64936251	TGGG	TGG	228	hom	26	26	Plekhm3	gene778	64789120	64956824	-
NC_000067.6	64936461	TGG	TG	228	hom	29	29	Plekhm3	gene778	64789120	64956824	-
NC_000067.6	64949007	cgaaggaaggaaggaaggaaggaaggaaggaaggaaggaaggaaggaaggaaggaaggaa	cGAAGgaaggaaggaaggaaggaaggaaggaaggaaggaaggaaggaaggaaggaaggaaggaa	228	hom	10	10	Plekhm3	gene778	64789120	64956824	-
NC_000067.6	64958478	CTT	CT	228	hom	18	18
NC_000067.6	65004170	C	T	61	het	11	5
NC_000067.6	65009067	GCC	GC	228	hom	23	23
NC_000067.6	65026746	GAA	GA	228	hom	29	29	Akr1cl	gene782	65013078	65032770	-
NC_000067.6	65035581	CAAAA	CAAA	174	hom	17	17
NC_000067.6	65054519	taaa	taa	228	hom	30	30	Cryge	gene784	65048555	65057116	-
NC_000067.6	65068385	TCCCCC	TCCCC	170	hom	29	29
NC_000067.6	65109229	C	T	100	hom	5	5	D630023F18Rik	gene790	65105284	65123351	-
NC_000067.6	65147069	A	C	35.684	het	11	5
NC_000067.6	65187441	AGGGG	AGGG	226	hom	24	24	Pikfyve	gene793	65186639	65278696	+
NC_000067.6	65187654	ccg	c	111	hom	18	18	Pikfyve	gene793	65186639	65278696	+
NC_000067.6	65294639	gtctatctatctatctatctatctatctatctatctatctatc	gTCTAtctatctatctatctatctatctatctatctatctatctatc	222	het	23	12	Pth2r	gene794	65280282	65389625	+
NC_000067.6	65344878	ttcctcctcctcctcctcctcctcctcctc	tTCCTCCTCCTCCtcctcctcctcctcctcctcctcctcctc	99	het	7	3	Pth2r	gene794	65280282	65389625	+
NC_000067.6	65360291	T	A	31.1607	het	38	9	Pth2r	gene794	65280282	65389625	+
NC_000067.6	65360377	G	A	76	het	34	9	Pth2r	gene794	65280282	65389625	+
NC_000067.6	65360604	G	A	40.0663	het	42	9	Pth2r	gene794	65280282	65389625	+
NC_000067.6	65383639	aacacacacacacacacacacacacacacacacacacacacacacacac	aACacacacacacacacacacacacacacacacacacacacacacacacac	200	hom	6	6	Pth2r	gene794	65280282	65389625	+
NC_000067.6	65431357	gtctatctatctatctatctatctatctatctatctatctatctatctat	gTCTAtctatctatctatctatctatctatctatctatctatctatctatctat	32.9376	hom	1	1
NC_000067.6	65456917	aaagaagaagaagaagaagaagaagaagaagaagaagaagaagaagaagaagaagaagaagaagaagaagaagaagaagaaggaggagaagaagaagaagaagaa	aAAGAAGaagaagaagaagaagaagaagaagaagaagaagaagaagaagaagaagaagaagaagaagaagaagaagaagaagaagaaggaggagaagaagaagaagaagaa	142	hom	3	3
NC_000067.6	65498377	gctctctctctctctctctctctctctctctctctctctctctct	gCTCTctctctctctctctctctctctctctctctctctctctctctct	75	het	4	2
NC_000067.6	65637488	cagtaagtaagtaagtaagtaagtaagtaagtaagtaagtaagtaagtaagtaagtaagtaagt	cAGTAagtaagtaagtaagtaagtaagtaagtaagtaagtaagtaagtaagtaagtaagtaagtaagt	228	hom	6	6
NC_000067.6	65676021	gtctctctctctctctctctctctctctctctctctctct	gTCTCtctctctctctctctctctctctctctctctctctctct	153	het	10	6
NC_000067.6	65676059	ct	cTCTCTGt	65	het	21	6
NC_000067.6	65681728	ttatagtatagtatagtatagtatagtatagtatagtatagtatagtatagta	tTATAGtatagtatagtatagtatagtatagtatagtatagtatagtatagtatagta	228	hom	18	18
NC_000067.6	65681771	tagta	tAGTAAagta	221	het	31	18
NC_000067.6	65847056	TCCCCCCC	TCCCCCC	74	hom	12	12
NC_000067.6	65850466	tgggggg	tggggg	142	hom	35	35
NC_000067.6	65858565	C	T	37.9755	het	13	9
NC_000067.6	65864014	gatatatatatatatatatatatatatatatatatatatatata	gATatatatatatatatatatatatatatatatatatatatatata	140	hom	4	4
NC_000067.6	65875657	G	T	43.8624	het	39	13
NC_000067.6	65875662	G	T	45.9806	het	38	13
NC_000067.6	65968242	tagacagacagacagacagacagacagacagacagacagacagacaga	tAGACagacagacagacagacagacagacagacagacagacagacagacaga	220	het	19	12
NC_000067.6	65988089	C	G	103	hom	7	7
NC_000067.6	66031610	Gtaataa	GTAAtaataa	142	het	23	12
NC_000067.6	66062501	ctgtgtgtgtgtgtgtgtgtgtgtgtgtgtgtgtgtgtgtgtgtgtgtgt	cTGTGtgtgtgtgtgtgtgtgtgtgtgtgtgtgtgtgtgtgtgtgtgtgtgtgt	185	hom	4	4
NC_000067.6	66062536	tgtg	tGTGGgtg	83	het	19	4
NC_000067.6	66117373	aagatagatagatagatagatagatagatagatagatagatagatagatagatagatagataggtagatagatagatagataggtagatagatagatagat	aAGATagatagatagatagatagatagatagatagatagatagatagatagatagatagatagataggtagatagatagatagataggtagatagatagatagat	228	hom	10	10
NC_000067.6	66248716	C	A	164	het	22	8	Map2	gene801	66175246	66442583	+
NC_000067.6	66300587	TAAAA	TAAA	228	hom	43	43	Map2	gene801	66175246	66442583	+
NC_000067.6	66494594	cgagagagagagagagagagagagagagagagagagagagagagagagagaga	cgagagagagagagagagagagagagagagagagagagagagagagaga	86	het	16	7	Unc80	gene803	66468295	66699148	+
NC_000067.6	66494643	gagaa	g	42.0523	het	21	6	Unc80	gene803	66468295	66699148	+
NC_000067.6	66527467	ttctctctctctctctctctctctctctctctctctctctctctctctctctctctctctctctctct	ttctctctctctctctctctctctctctctctctctctctctctctctctctctctctctctctct	40.856	hom	2	2	Unc80	gene803	66468295	66699148	+
NC_000067.6	66543693	T	C	55	het	25	8	Unc80	gene803	66468295	66699148	+
NC_000067.6	66564346	caaa	cAaaa	50	hom	3	3	Unc80	gene803	66468295	66699148	+
NC_000067.6	66652564	G	T	180	het	33	12	Unc80|LOC105243947	gene803|gene804	66468295|66649712	66699148|66653295	+|-
NC_000067.6	66717377	ttgtgtgtgtgtgtgtgtgtgtgtgtgtgtgtgtgtgtgtgtgtgtgtgtgtgtgtgtgtgtgtg	tTGTGtgtgtgtgtgtgtgtgtgtgtgtgtgtgtgtgtgtgtgtgtgtgtgtgtgtgtgtgtgtgtgtg	32.9032	hom	1	1	Rpe	gene805	66700797	66719805	+
NC_000067.6	66757567	tgatagatagatagatagatagatagatagatagatagatagatagatagatagatagataga	tGATAgatagatagatagatagatagatagatagatagatagatagatagatagatagatagataga	188	hom	5	5	Kansl1l	gene806	66719243	66817596	-
NC_000067.6	66804207	gacacacacacacacacacacacacacacacacacacacacacacacacacaca	gACacacacacacacacacacacacacacacacacacacacacacacacacacaca	68	hom	2	2	Kansl1l	gene806	66719243	66817596	-
NC_000067.6	66962286	gtatctatctatctatctatctatctatctatctatctatctatctatctatctatctatctat	gTATCtatctatctatctatctatctatctatctatctatctatctatctatctatctatctatctat	228	hom	10	10
NC_000067.6	67037646	ttttctttctttctttctttctttctttctttctttctttctttctttctttctttctttctttcttt	tTTTCtttctttctttctttctttctttctttctttctttctttctttctttctttctttctttctttcttt	111	hom	4	4	Lancl1	gene815	67000517	67038872	-
NC_000067.6	67080984	tcttcccttcccttcccttcccttcccttcccttcccttcccttccct	tCTTCCcttcccttcccttcccttcccttcccttcccttcccttcccttccct	32.7653	hom	1	1
NC_000067.6	67086828	A	G	91	hom	4	4
NC_000067.6	67090744	C	T	51	hom	4	4
NC_000067.6	67090748	c	cT	66	hom	3	3
NC_000067.6	67100385	catctatctatctatctatctatctatctatctatctatctatctatct	cATCTatctatctatctatctatctatctatctatctatctatctatctatct	221	het	19	10
NC_000067.6	67111100	actatctatctatctatctatctatctatctatctatctatctatctatcta	aCTATctatctatctatctatctatctatctatctatctatctatctatctatcta	222	het	22	11
NC_000067.6	67116289	acagcagcagcagcagcagcagcagcagcagca	acagcagcagcagcagcagcagcagcagca	222	het	27	13
NC_000067.6	67129669	ttttatttatttatttatttatttatttatttatttatttatttatttattt	tTTTAtttatttatttatttatttatttatttatttatttatttatttatttattt	142	hom	3	3	Cps1	gene816	67122426	67231267	+
NC_000067.6	67129687	ttat	tTATCtat	31.684	het	24	3	Cps1	gene816	67122426	67231267	+
NC_000067.6	67309755	cctctctctctctctctctctctctctctctctctctctctctctctctctctctctctc	cCTCTctctctctctctctctctctctctctctctctctctctctctctctctctctctctctc	35.358	hom	2	2
NC_000067.6	67309794	ctct	cTCTAtct	33.5664	het	9	2
NC_000067.6	67333456	ctctttctttctttctttctttctttctttctttctttctttctttctttctttctttctt	cTCTTTCTTTCTTtctttctttctttctttctttctttctttctttctttctttctttctttctttctttctt	130	hom	5	5
NC_000067.6	67335270	attatttatttatttatttatttatttatttatttatttatttatttat	aTTATttatttatttatttatttatttatttatttatttatttatttatttat	228	hom	16	16
NC_000067.6	67335284	tatt	tATTCatt	222	het	36	15
NC_000067.6	67386537	gatatatatatatatatatatata	gATatatatatatatatatatatata	32.7766	het	11	2
NC_000067.6	67401681	taaaaaaaaaaaa	tAaaaaaaaaaaaa	32.7704	hom	16	16
NC_000067.6	67480539	tttctcttctcttctcttctcttctcttctcttctcttctcttctcttctcttc	tTTCTCttctcttctcttctcttctcttctcttctcttctcttctcttctcttctcttc,tTTCTCTTCTCttctcttctcttctcttctcttctcttctcttctcttctcttctcttctcttc	193		7	7
NC_000067.6	67507246	T	G	222	het	25	13
NC_000067.6	67511220	A	G	31.7592	het	7	3
NC_000067.6	67518909	aagagagagagagagagagagagagagagaga	aAGAGAGagagagagagagagagagagagagagagaga	228	hom	14	14
NC_000067.6	67561000	caataaataaataaataaataaataaataaataaataaataaataaa	cAATAaataaataaataaataaataaataaataaataaataaataaataaa	228	hom	12	12
NC_000067.6	67737086	A	C	222	het	31	17
NC_000067.6	67778391	tgggg	tggg	138	hom	12	12
NC_000067.6	67785214	A	G	104	het	14	8
NC_000067.6	67785278	G	A	36.1668	het	17	7
NC_000067.6	67958758	tttgttgttgttgttgttgttgttgttgttgttgttgttgttgtt	tTTGttgttgttgttgttgttgttgttgttgttgttgttgttgttgtt	222	het	19	11
NC_000067.6	68040991	aacacacacacacacacaca	aACACacacacacacacacacaca	30.7251	hom	12	12	Erbb4	gene820	68031904	69108794	-
NC_000067.6	68054424	caaataaataaataaataaataaataaataaataaataaataaa	caaataaataaataaataaataaataaataaataaataaa	222	het	24	9	Erbb4	gene820	68031904	69108794	-
NC_000067.6	68098208	TGACTTTACgg	Tg	140	het	28	8	Erbb4	gene820	68031904	69108794	-
NC_000067.6	68105366	cctttctttctttctttctttctttctttctttctttctttctttctttctttctttctttctttct	cCTTTCTTTctttctttctttctttctttctttctttctttctttctttctttctttctttctttctttctttct	116	hom	4	4	Erbb4	gene820	68031904	69108794	-
NC_000067.6	68109848	ttctctctctctctctctctctctctctctctctctctctctctctctctctc	tTCtctctctctctctctctctctctctctctctctctctctctctctctctctc	59	hom	2	2	Erbb4	gene820	68031904	69108794	-
NC_000067.6	68239234	ttagatagatagatagatagatagatagatagatagatagatagatagatagatagataga	tTAGAtagatagatagatagatagatagatagatagatagatagatagatagatagatagataga	228	hom	5	5	Erbb4	gene820	68031904	69108794	-
NC_000067.6	68242769	cttatttatttatttatttatttatttatttatttatttatttatttattt	cttatttatttatttatttatttatttatttatttatttatttattt	204	het	17	6	Erbb4	gene820	68031904	69108794	-
NC_000067.6	68464872	ctctttctttctttctttctttctttctttctttctttctttctttctttctttctttctttctttct	ctctttctttctttctttctttctttctttctttctttctttctttctttctttctttctttct	32.7907	hom	1	1	Erbb4	gene820	68031904	69108794	-
NC_000067.6	68469075	A	G	68	het	25	6	Erbb4	gene820	68031904	69108794	-
NC_000067.6	68476059	ttatctatctatctatctatctatctatctatctatctatctatctatctatctatc	tTATCtatctatctatctatctatctatctatctatctatctatctatctatctatctatc	185	hom	4	4	Erbb4	gene820	68031904	69108794	-
NC_000067.6	68476105	atct	aTCTCtct	98	het	16	4	Erbb4	gene820	68031904	69108794	-
NC_000067.6	68477017	T	C	222	het	32	17	Erbb4	gene820	68031904	69108794	-
NC_000067.6	68532483	C	A	163	het	16	8	Erbb4	gene820	68031904	69108794	-
NC_000067.6	68589107	A	C	149	het	41	17	Erbb4	gene820	68031904	69108794	-
NC_000067.6	68589623	A	G	58	het	37	8	Erbb4	gene820	68031904	69108794	-
NC_000067.6	68662862	aatagatagatagatagatagatagatagatagatagatagatagatagatagatagatagatagatagataga	aATAGatagatagatagatagatagatagatagatagatagatagatagatagatagatagatagatagatagataga	219	hom	5	5	Erbb4	gene820	68031904	69108794	-
NC_000067.6	68700247	aatagatagatagatagatagatagatagatagatagatagatagatagatagat	aATAGATAGatagatagatagatagatagatagatagatagatagatagatagatagatagat	228	hom	5	5	Erbb4	gene820	68031904	69108794	-
NC_000067.6	68748369	ctgtgtgtgtgtgtgtgtgtgtgtgtgtgtgtgtgtgtgtg	ctgtgtgtgtgtgtgtgtgtgtgtgtgtgtgtgtgtg	201	het	11	8	Erbb4	gene820	68031904	69108794	-
NC_000067.6	68839259	cttctttctttctttctttctttctttctttctttctttctttctttctttctttctttctttctttctttctttctttctttctt	cTTCTttctttctttctttctttctttctttctttctttctttctttctttctttctttctttctttctttctttctttctttctttctt	163	hom	4	4	Erbb4	gene820	68031904	69108794	-
NC_000067.6	68926559	A	AT	88	hom	12	12	Erbb4	gene820	68031904	69108794	-
NC_000067.6	68973066	aaataataataataataataataataataataataataataataataataataataa	aaataataataataataataataataataataataataataataataataa	228	hom	16	16	Erbb4	gene820	68031904	69108794	-
NC_000067.6	69080519	AGGGG	AGGG	84	hom	9	9	Erbb4	gene820	68031904	69108794	-
NC_000067.6	69200503	A	T	228	hom	28	28
NC_000067.6	69249228	gagagatagagataga	gagagataga	228	hom	20	20
NC_000067.6	69316056	gcacacacacacacacacacacacacacac	gCAcacacacacacacacacacacacacacac	222	het	34	14
NC_000067.6	69334109	TGGG	TGG	228	hom	28	28
NC_000067.6	69509501	gacacacacacacacacacacacacacacacacacacacaca	gacacacacacacacacacacacacacacacacacacaca,gacacacacacacacacacacacacacacacacacaca	192		15	15
NC_000067.6	69655361	cttctttctttctttctttctttctttctttctttctttctttctttctttctttcttt	cTTCTttctttctttctttctttctttctttctttctttctttctttctttctttctttcttt	168	hom	4	4	Ikzf2	gene824	69531207	69687351	-
NC_000067.6	69662529	tcacacacacacacacacacacacacacacacacacacacacacacac	tcacacacacacacacacacacacacacacacacacacacacac	137	het	16	9	Ikzf2	gene824	69531207	69687351	-
NC_000067.6	69662826	C	A	165	hom	8	8	Ikzf2	gene824	69531207	69687351	-
NC_000067.6	69666291	tacacacacacacacacacacacacacacacacacacacacacacacacac	tacacacacacacacacacacacacacacacacacacacacacacacac	98	het	8	6	Ikzf2	gene824	69531207	69687351	-
NC_000067.6	69674659	atattattattattattattattattattattattattattattattattattat	aTATtattattattattattattattattattattattattattattattattattat	228	hom	7	7	Ikzf2	gene824	69531207	69687351	-
NC_000067.6	69706725	aagagagagagagagagagagagagagagagagagagagagaga	aagagagagagagagagagagagagagagagagagagagaga	92	het	7	5
NC_000067.6	69726957	cttatttatttatttatttatttatttatttatttatttatttatttatt	cTTATttatttatttatttatttatttatttatttatttatttatttatttatt	228	hom	10	10
NC_000067.6	69731958	GCCCCCC	GCCCCC	126	hom	19	19
NC_000067.6	69917044	CAAA	CAA	219	hom	12	12	Spag16	gene826	69826872	70725132	+
NC_000067.6	69917284	tcctcccctcccctcccctcccctcccctcccctc	tcctcccctcccctcccctcccctc	123	hom	3	3	Spag16	gene826	69826872	70725132	+
NC_000067.6	70041194	T	C	222	het	29	19	Spag16	gene826	69826872	70725132	+
NC_000067.6	70066085	gacacacacacacacacacacacacacacacacacacacacaca	gACACacacacacacacacacacacacacacacacacacacacacaca	150	het	10	4	Spag16	gene826	69826872	70725132	+
NC_000067.6	70167781	A	T	228	hom	19	19	Spag16	gene826	69826872	70725132	+
NC_000067.6	70168096	ggag	gGAGGGAGAGGGGAGGAGAGAGGGGGGAGGGAGAGAgag	196	hom	6	6	Spag16	gene826	69826872	70725132	+
NC_000067.6	70199627	G	C	228	hom	24	24	Spag16	gene826	69826872	70725132	+
NC_000067.6	70199635	T	C	228	hom	23	23	Spag16	gene826	69826872	70725132	+
NC_000067.6	70205699	A	G	97	het	17	9	Spag16	gene826	69826872	70725132	+
NC_000067.6	70205707	A	G	82	het	17	8	Spag16	gene826	69826872	70725132	+
NC_000067.6	70205715	A	G	70	het	16	7	Spag16	gene826	69826872	70725132	+
NC_000067.6	70205723	A	G	40.4961	het	15	5	Spag16	gene826	69826872	70725132	+
NC_000067.6	70215139	C	A	31.8593	het	5	3	Spag16	gene826	69826872	70725132	+
NC_000067.6	70243358	ttgtgtgtgtgtgtgtgtgtgtgtgtgtgtgtgtgtgtgtgtgtgtg	ttgtgtgtgtgtgtgtgtgtg	222	het	18	8	Spag16	gene826	69826872	70725132	+
NC_000067.6	70254621	T	C	39.3747	het	12	5	Spag16	gene826	69826872	70725132	+
NC_000067.6	70367313	gtatgtatatgtatatgtatatgtatatgtatatgtatatgtatatgtatatgtatatgtatatgtatatgtatatgtatatgtatatgtatat	gtatgtatatgtatatgtatatgtatatgtatatgtatatgtatatgtatatgtatatgtatatgtatatgtatatgtatatgtatat	71	hom	2	2	Spag16	gene826	69826872	70725132	+
NC_000067.6	70399127	C	T	222	het	34	18	Spag16	gene826	69826872	70725132	+
NC_000067.6	70400564	gaaa	gaa	228	hom	26	26	Spag16	gene826	69826872	70725132	+
NC_000067.6	70417107	ttatctatctatctatctatctatctatctatctatctatctatctatctatctatctttctatctatctatctatctatctatctatctatctatctatctatctatctatctat	tTATCtatctatctatctatctatctatctatctatctatctatctatctatctatctatctttctatctatctatctatctatctatctatctatctatctatctatctatctatctat	228	hom	8	8	Spag16	gene826	69826872	70725132	+
NC_000067.6	70417131	ctat	cTATTtat	166	het	32	8	Spag16	gene826	69826872	70725132	+
NC_000067.6	70445898	aatagatagatagatagatagatagatagatagatagatagatagatagatagataga	aATAGatagatagatagatagatagatagatagatagatagatagatagatagatagataga	228	hom	19	19	Spag16	gene826	69826872	70725132	+
NC_000067.6	70554152	cctttctttctttctttctttctttctttctttctttctttctttctttctttctttctttctttctttctttctttctttctttctttctt	cctttctttctttctttctttctttctttctttctttctttctttctttctttctttctttctttctttctttctttctttctttctt	32.7653	hom	1	1	Spag16	gene826	69826872	70725132	+
NC_000067.6	70643554	aagatagatagatagatagatagatagatagatagatagatagatagatagatagatagatagat	aAGATagatagatagatagatagatagatagatagatagatagatagatagatagatagatagatagat	228	hom	7	7	Spag16	gene826	69826872	70725132	+
NC_000067.6	70707157	ttttctttctttctttctttctttctttctttctttctttctttctttctttctttcttcctttctttctttcttt	ttttctttctttctttctttctttctttctttctttctttctttctttctttcttcctttctttctttcttt	32.9177	hom	1	1	Spag16	gene826	69826872	70725132	+
NC_000067.6	70762630	aaaagaaagaaagaaagaaagaaagaaagaaagaaagaaagaaagaaagaaagaaagaa	aAAAGaaagaaagaaagaaagaaagaaagaaagaaagaaagaaagaaagaaagaaagaaagaa	32.8501	hom	2	2	Vwc2l	gene828	70725221	70886514	+
NC_000067.6	70847867	A	T	228	hom	26	26	Vwc2l	gene828	70725221	70886514	+
NC_000067.6	70970277	cctatctatctatctatctatctatctatctatctatctatctatctatctatctatctatctat	cCTATctatctatctatctatctatctatctatctatctatctatctatctatctatctatctatctat	32.9133	hom	1	1
NC_000067.6	71150514	A	G	228	hom	27	27
NC_000067.6	71168151	cacacagacacagacacagacacagacacagacacagacacagacacagacaca	cacacagacacagacacagacacagacacagacacagacacagacaca	228	hom	17	17
NC_000067.6	71241593	tggggg	tgggg	181	hom	38	38
NC_000067.6	71283816	tgatagatagatagatagatagatagatagatagatagatagatagat	tgatagatagatagatagatagatagatagatagatagatagat	222	het	15	8	Abca12	gene833	71243090	71414910	-
NC_000067.6	71289378	A	C	153	hom	8	8	Abca12	gene833	71243090	71414910	-
NC_000067.6	71464636	C	T	141	hom	5	5
NC_000067.6	71538692	atctctctctctctctctctctctctctct	aTCTCtctctctctctctctctctctctctctct	36.1269	het	12	2
NC_000067.6	71671267	tcacacacacacacacacacacacacacacacacaca	tCAcacacacacacacacacacacacacacacacacaca	221	het	16	12
NC_000067.6	71726235	cgtgtgtgtgtgtgtgtgtgtgtgtgtgtgtgtgtgtgtgtgtgtgtgtg	cgtgtgtgtgtgtgtgtgtgtgtgtgtgtgtgtgtgtgtgtgtgtg	120	het	6	3	Gm5256	gene841	71713808	71728539	-
NC_000067.6	71760840	A	C	222	hom	14	14
NC_000067.6	71811246	A	C	222	het	30	15
NC_000067.6	71870191	ct	c	228	hom	18	18
NC_000067.6	71944485	attcc	aTTCCTCttcc	193	hom	4	4
NC_000067.6	71948226	tgaagagaagagaagagaagagaagagaagagaagagaagagaagagaa	tGAAGAGAAGAgaagagaagagaagagaagagaagagaagagaagagaagagaagagaa,tGAAGAGAAGAGAAGAGAAGAGAAGAgaagagaagagaagagaagagaagagaagagaagagaagagaagagaa	100		4	4
NC_000067.6	71949154	aatatatatatatatatatatatatatatatat	aATatatatatatatatatatatatatatatatat	110	het	6	4
NC_000067.6	71972655	gagaaagaaagaaagaaagaaagaaagaaagaaagaaagaaagaaagaaagaaagaaaga	gAGAAagaaagaaagaaagaaagaaagaaagaaagaaagaaagaaagaaagaaagaaagaaaga	228	hom	6	6	4933417E11Rik	gene847	71958998	72005195	-
NC_000067.6	71975884	T	A	71	hom	3	3	4933417E11Rik	gene847	71958998	72005195	-
NC_000067.6	71983842	A	AT	228	hom	37	37	4933417E11Rik	gene847	71958998	72005195	-
NC_000067.6	72034309	A	G	59	het	21	15
NC_000067.6	72040557	ga	gCATa,g	32.3233		3	3
NC_000067.6	72088525	catttatttatttatttatttatttatttatttattta	catttatttatttatttatttatttatttattta	228	hom	27	26
NC_000067.6	72161456	T	C	90	hom	3	3	Mreg	gene851	72159233	72212307	-
NC_000067.6	72184484	A	G	228	hom	23	23	Mreg	gene851	72159233	72212307	-
NC_000067.6	72201770	caaagaaagaaagaaagaaagaaagaaagaaagaa	cAAAGaaagaaagaaagaaagaaagaaagaaagaaagaa	228	hom	24	24	Mreg	gene851	72159233	72212307	-
NC_000067.6	72201789	agaa	aGAACgaa	169	het	12	6	Mreg	gene851	72159233	72212307	-
NC_000067.6	72201804	ag	a	221	het	26	18	Mreg	gene851	72159233	72212307	-
NC_000067.6	72205452	GC	GCC	228	hom	19	19	Mreg	gene851	72159233	72212307	-
NC_000067.6	72264519	tacacacacacacacacacacacacacacacacacac	tACacacacacacacacacacacacacacacacacacac	128	het	18	5	D230017M19Rik|Pecr	gene852|gene853	72236015|72259172	72272340|72284314	+|-
NC_000067.6	72322093	ccttcttcttcttcttcttcttcttcttcttcttcttcttcttcttcttcttcttcttcttcttctccttcttcttcttct	cCTTcttcttcttcttcttcttcttcttcttcttcttcttcttcttcttcttcttcttcttcttcttctccttcttcttcttct	32.9133	hom	1	1	Xrcc5	gene855	72307417	72394953	+
NC_000067.6	72461168	agggg	aGgggg	179	hom	15	15	March4	gene857	72427112	72536564	-
NC_000067.6	72547468	att	at	109	hom	8	8	Smarcal1	gene859	72536687	72636790	+
NC_000067.6	72628586	ggtgtgtgtgtgtgtgtgtgtgtgtgtgtgtgtgtgtgtgtgtg	gGTgtgtgtgtgtgtgtgtgtgtgtgtgtgtgtgtgtgtgtgtgtg	97	het	18	4	Smarcal1	gene859	72536687	72636790	+
NC_000067.6	72683565	CGGG	CGG	228	hom	25	25	Ankar	gene861	72642980	72700579	-
NC_000067.6	72696207	A	T	38.4414	het	29	7	Ankar	gene861	72642980	72700579	-
NC_000067.6	72696223	C	G	45.6825	het	55	16	Ankar	gene861	72642980	72700579	-
NC_000067.6	72696273	C	T	178	het	55	32	Ankar	gene861	72642980	72700579	-
NC_000067.6	72696277	G	A	185	het	54	30	Ankar	gene861	72642980	72700579	-
NC_000067.6	72696293	T	A	84	het	51	19	Ankar	gene861	72642980	72700579	-
NC_000067.6	72696303	C	G	60	het	48	14	Ankar	gene861	72642980	72700579	-
NC_000067.6	72696309	T	G	60	het	43	14	Ankar	gene861	72642980	72700579	-
NC_000067.6	72696337	T	A	70	het	38	12	Ankar	gene861	72642980	72700579	-
NC_000067.6	72696368	T	C	137	het	155	46	Ankar	gene861	72642980	72700579	-
NC_000067.6	72696382	C	A	52	het	189	50	Ankar	gene861	72642980	72700579	-
NC_000067.6	72696402	G	A	222	het	180	99	Ankar	gene861	72642980	72700579	-
NC_000067.6	72696405	T	C	222	het	183	79	Ankar	gene861	72642980	72700579	-
NC_000067.6	72696410	A	T	49.6241	het	177	35	Ankar	gene861	72642980	72700579	-
NC_000067.6	72696415	C	G	222	het	174	133	Ankar	gene861	72642980	72700579	-
NC_000067.6	72696423	T	G	201	het	183	146	Ankar	gene861	72642980	72700579	-
NC_000067.6	72696427	G	A	70	het	193	43	Ankar	gene861	72642980	72700579	-
NC_000067.6	72696429	A	G	222	het	196	80	Ankar	gene861	72642980	72700579	-
NC_000067.6	72696439	A	T	226	hom	207	182	Ankar	gene861	72642980	72700579	-
NC_000067.6	72696442	T	C	222	het	205	102	Ankar	gene861	72642980	72700579	-
NC_000067.6	72696463	C	T	48.3285	het	233	63	Ankar	gene861	72642980	72700579	-
NC_000067.6	72696481	C	T	75	het	214	46	Ankar	gene861	72642980	72700579	-
NC_000067.6	72696488	A	C	222	het	200	103	Ankar	gene861	72642980	72700579	-
NC_000067.6	72696489	T	G	187	het	202	105	Ankar	gene861	72642980	72700579	-
NC_000067.6	72696502	C	A	35.7854	het	192	60	Ankar	gene861	72642980	72700579	-
NC_000067.6	72696522	G	A	222	het	148	65	Ankar	gene861	72642980	72700579	-
NC_000067.6	72696525	T	C	199	het	144	47	Ankar	gene861	72642980	72700579	-
NC_000067.6	72696540	G	A	222	het	113	78	Ankar	gene861	72642980	72700579	-
NC_000067.6	72696547	G	A	55	het	105	22	Ankar	gene861	72642980	72700579	-
NC_000067.6	72696549	G	A	74	het	104	29	Ankar	gene861	72642980	72700579	-
NC_000067.6	72712557	G	A	228	hom	15	14	Rpl37a	gene863	72711260	72713813	+
NC_000067.6	72732615	gggaaggaaggaaggaaggaaggaaggaaggaaggaaggaaggaaggaaggaaggaaggaagg	gGGAAggaaggaaggaaggaaggaaggaaggaaggaaggaaggaaggaaggaaggaaggaaggaagg	104	hom	3	3	LOC105243956	gene864	72726973	72737799	-
NC_000067.6	72742442	C	T	33.8007	het	8	3
NC_000067.6	72781849	cccttccttccttccttccttccttccttccttccttccttccttccttccttccttc	cCCTTccttccttccttccttccttccttccttccttccttccttccttccttccttccttc	32.8554	hom	1	1	Gm30847	gene866	72765954	72821772	+
NC_000067.6	72783255	ggaggaggaggaggaggaggagga	gGAGGAGGAGGAGGAGGAGGAGGAGGAAgaggaggaggaggaggaggagga	169	hom	8	8	Gm30847	gene866	72765954	72821772	+
NC_000067.6	72783295	aaagaagaagaagaagaagaagaagaagaagaagaagaagaagaagaagaagaagaagaagaagaagaagaagaagaagaagaa	aAAGAAGaagaagaagaagaagaagaagaagaagaagaagaagaagaagaagaagaagaagaagaagaagaagaagaagaagaagaagaa	228	hom	7	7	Gm30847	gene866	72765954	72821772	+
NC_000067.6	72811951	C	A	104	hom	5	5	Gm30847	gene866	72765954	72821772	+
NC_000067.6	72906152	tttcttcttcttcttcttcttcttcttcttcttcttcttcttcttcttcttcttcttcttcttcttcttcttcttc	tTTCttcttcttcttcttcttcttcttcttcttcttcttcttcttcttcttcttcttcttcttcttcttcttcttcttc	171	hom	5	5
NC_000067.6	72906302	tttcttcttcttcttcttcttcttcttcttcttcttcttcttcttcttcttcttcttcttcttcttcttctt	tTTCttcttcttcttcttcttcttcttcttcttcttcttcttcttcttcttcttcttcttcttcttcttcttctt	83	hom	2	2
NC_000067.6	72959767	gaaaaa	ga	32.0861	het	6	2
NC_000067.6	72970122	atatttatttatttatttatttatttatttatttatttatttatttat	aTATTtatttatttatttatttatttatttatttatttatttatttatttat	213	het	9	6
NC_000067.6	72988849	gacacacacacacacacacacacacacacacacacacacacacacacac	gacacacacacacacacacacacacacacacacacacacacacacac	142	hom	6	6	Gm31137	gene872	72984841	73006028	+
NC_000067.6	73047519	CAA	CA	228	hom	32	32
NC_000067.6	73060137	caaaa	caaa	213	hom	32	32
NC_000067.6	73087436	gataataataataataataataataataata	gATAataataataataataataataataataata	228	hom	32	32
NC_000067.6	73105055	AGG	AGGG	74	hom	4	4
NC_000067.6	73105075	T	C	131	hom	6	6
NC_000067.6	73121151	cccctccccctcccctcccctccccctccccctctccctccccctcccc	cccctccccctcccc	32.7333	hom	1	1
NC_000067.6	73167666	tgggggggggggg	tggggggggggg	39.7965	hom	20	20	LOC105243957	gene876	73140471	73309140	+
NC_000067.6	73280366	tcccccccccc	tccccccccc	72	hom	28	28	LOC105243957	gene876	73140471	73309140	+
NC_000067.6	73479981	GAAA	GAAAA	228	hom	15	15
NC_000067.6	73668944	T	C	228	hom	31	31	6030407O03Rik	gene883	73618381	73864466	-
NC_000067.6	73756577	aatagatagatagatagatagatagatagatagatagatagatagatagatagata	aATAGatagatagatagatagatagatagatagatagatagatagatagatagatagata	228	hom	8	8	6030407O03Rik	gene883	73618381	73864466	-
NC_000067.6	73832903	tgatggatg	tgatg	36.9856	het	4	2	6030407O03Rik	gene883	73618381	73864466	-
NC_000067.6	74060711	gaggaaggaaggaaggaaggaaggaaggaaggaaggaaggaaggaagga	gAGGAaggaaggaaggaaggaaggaaggaaggaaggaaggaaggaaggaagga	135	het	5	4	Tns1	gene886	73910231	74124535	-
NC_000067.6	74072291	ATTT	ATTTT	222	hom	15	15	Tns1	gene886	73910231	74124535	-
NC_000067.6	74088820	TCC	TCCC	228	hom	27	27	Tns1	gene886	73910231	74124535	-
NC_000067.6	74111247	ATT	ATTT	228	hom	20	20	Tns1	gene886	73910231	74124535	-
NC_000067.6	74112803	GT	GTT	228	hom	18	18	Tns1	gene886	73910231	74124535	-
NC_000067.6	74181237	tagaaagaaagaaagaaagaaagaaagaaagaaagaaagaaagaaaga	tAGAAagaaagaaagaaagaaagaaagaaagaaagaaagaaagaaagaaaga	228	hom	8	8
NC_000067.6	74189513	CA	CACAA	228	hom	32	32
NC_000067.6	74224886	C	G	228	hom	32	32
NC_000067.6	74263676	TG	T	228	hom	23	23	Arpc2	gene894	74236504	74268213	+
NC_000067.6	74277053	ACCCCC	ACCCC	180	hom	38	38
NC_000067.6	74321044	C	T	33.07	hom	3	3	Pnkd	gene897	74284597	74353692	+
NC_000067.6	74388723	C	G	228	hom	37	37
NC_000067.6	74704714	A	C	194	hom	18	18
NC_000067.6	74714947	T	G	184	hom	13	13	Cyp27a1	gene912	74713146	74737896	+
NC_000067.6	74716892	gcttcttcttcttcttcttcttcttcttcttcttcttcttcttcttcttcttcttcttcttcttcttcttcttcttcttc	gCTTcttcttcttcttcttcttcttcttcttcttcttcttcttcttcttcttcttcttcttcttcttcttcttcttcttcttc	45.918	hom	2	2	Cyp27a1	gene912	74713146	74737896	+
NC_000067.6	74780031	gagaagaagaagaagaagaagaagaagaagaagaagaagaagaagaagaagaagaagaagaagaagaagaagaagaagaagaagaaga	gAGAagaagaagaagaagaagaagaagaagaagaagaagaagaagaagaagaagaagaagaagaagaagaagaagaagaagaagaagaaga	80	hom	4	4	Wnt6	gene914	74754344	74785322	+
NC_000067.6	74885238	TGGGGGG	TGGGGGGG	47.7939	hom	17	17	Fev	gene922	74881509	74885408	-
NC_000067.6	74888948	T	C	31.4364	het	15	4
NC_000067.6	74901134	ca	c	30.7686	het	6	4
NC_000067.6	74909201	T	A	215	hom	9	9	Ccdc108	gene925	74902071	74935628	-
NC_000067.6	74960661	ctttttttttttt	cTtttttttttttt	46.844	hom	20	20
NC_000067.6	74987688	TTA	TTAATA	59	het	6	2	Nhej1	gene927	74967346	75046653	-
NC_000067.6	75121602	T	C	216	hom	19	19
NC_000067.6	75123227	G	A	228	hom	24	24
NC_000067.6	75123258	T	C	228	hom	25	25
NC_000067.6	75141875	C	CTG	228	hom	30	30	Cnppd1	gene929	75135215	75142733	-
NC_000067.6	75152091	ggatagatagatagatagatagatagatagatagatagatagatagatagatagatagatagatagatgagtagatagatagatagatagatagatagatagatagatagatagatagatagatagatagatgagtagatagatagatagatagatagatagatagatagatagatagatagatagatagatagatagat	gGATAgatagatagatagatagatagatagatagatagatagatagatagatagatagatagatagatagatgagtagatagatagatagatagatagatagatagatagatagatagatagatagatagatagatgagtagatagatagatagatagatagatagatagatagatagatagatagatagatagatagatagat	213	hom	8	8
NC_000067.6	75175229	tcccc	tccc	228	hom	39	39	Abcb6	gene932	75171640	75180283	-
NC_000067.6	75177538	TCCC	TCC	228	hom	23	23	Abcb6	gene932	75171640	75180283	-
NC_000067.6	75269953	taaaacaaaacaaaacaaaacaaaacaaaacaaaacaaaacaaaacaaaacaaaacaaaac	tAAAACaaaacaaaacaaaacaaaacaaaacaaaacaaaacaaaacaaaacaaaacaaaacaaaac	228	hom	13	13
NC_000067.6	75288535	AGGG	AGG	228	hom	39	39
NC_000067.6	75293798	taaaaaaaaaaaaaaa	taaaaaaaaaaaaaa	36.8447	hom	22	22
NC_000067.6	75323599	G	A	228	hom	17	17
NC_000067.6	75396046	gt	gTt	228	hom	22	22	Speg	gene945	75375297	75432320	+
NC_000067.6	75397376	gcacacacacacacacacacacacacacacacacacacacacacacacac	gCACAcacacacacacacacacacacacacacacacacacacacacacacacac	32.9177	hom	1	1	Speg	gene945	75375297	75432320	+
NC_000067.6	75453471	gt	g	30.3606	hom	2	2	Asic4	gene947	75450510	75474340	+
NC_000067.6	75460946	ctgtgctgtgtgtgctgtg	ctgtgctgtg	31.7659	het	1	1	Asic4	gene947	75450510	75474340	+
NC_000067.6	75461991	G	T	32.2229	hom	1	1	Asic4	gene947	75450510	75474340	+
NC_000067.6	75462002	T	A	32.2229	hom	1	1	Asic4	gene947	75450510	75474340	+
NC_000067.6	75462017	T	G	32.2229	hom	1	1	Asic4	gene947	75450510	75474340	+
NC_000067.6	75471592	gaggaaggaaggaaggaaggaaggaaggaaggaaggaaggaaggaaggaaggaaggaaggaaggaagga	gAGGAaggaaggaaggaaggaaggaaggaaggaaggaaggaaggaaggaaggaaggaaggaaggaaggaagga	157	hom	4	4	Asic4	gene947	75450510	75474340	+
NC_000067.6	75471936	ctt	ct	228	hom	36	36	Asic4	gene947	75450510	75474340	+
NC_000067.6	75485377	TGG	TG	228	hom	27	27	Tmem198	gene950	75479532	75485693	+
NC_000067.6	75516588	ttgtgtgtgtgtgtgtgtgtgtgtgtgtgtgtgtgtgtgtgtgtgtgtgtg	tTGtgtgtgtgtgtgtgtgtgtgtgtgtgtgtgtgtgtgtgtgtgtgtgtgtg	160	het	14	7
NC_000067.6	75579958	atccctccctccctccctccctccctccctccctccctccc	aTCCCtccctccctccctccctccctccctccctccctccctccc	167	hom	5	5
NC_000067.6	75663800	T	C	181	hom	8	8
NC_000067.6	75690867	ACCC	ACCCC	228	hom	30	30
NC_000067.6	75692131	AGGG	AGGGG	228	hom	30	30
NC_000067.6	75707476	tcttccttccttccttccttccttccttccttccttccttccttccttccttccttc	tCTTCcttccttccttccttccttccttccttccttccttccttccttccttccttccttc	32.636	hom	1	1
NC_000067.6	75720985	T	TC	228	hom	30	30
NC_000067.6	75854831	ttc	tTCCtc	44.3014	het	11	2
NC_000067.6	75854874	tctcct	tct	137	hom	6	6
NC_000067.6	75982772	C	T	177	het	15	12	Gm32622	gene957	75936719	76039154	+
NC_000067.6	76045946	A	C	228	hom	28	28
NC_000067.6	76068332	catatatatatatatatatatatat	cATatatatatatatatatatatatat	60	hom	2	2
NC_000067.6	76079689	catatatatatatatatatatatatatatatatatatatata	cATATatatatatatatatatatatatatatatatatatatatata	32.6919	hom	1	1
NC_000067.6	76131388	agggagaggggagaggggagaggggagag	agggagaggggagaggggagag	156	hom	4	4
NC_000067.6	76250169	A	C	228	hom	21	21
NC_000067.6	76252076	ttatatatatatatatatatatatatatatatat	ttatatatatatatatatatatatatatatat	66	het	12	4
NC_000067.6	76534681	tggggggg	tgggggg	96	hom	25	25
NC_000067.6	76602420	atctctctctctctctctctctctctctctctctctctctctctct	aTCTCtctctctctctctctctctctctctctctctctctctctctctct	98	het	4	3
NC_000067.6	76848476	gagaaagaaagaaagaaagaaagaaagaaagaaagaaagaaagaaagaaagaaagaaagaaagaaagaaagaaag	gAGAAagaaagaaagaaagaaagaaagaaagaaagaaagaaagaaagaaagaaagaaagaaagaaagaaagaaagaaag	61	hom	2	2
NC_000067.6	76850639	A	G	66	het	11	6
NC_000067.6	76930079	a	aAG	97	hom	3	3
NC_000067.6	76997539	G	T	221	hom	13	13
NC_000067.6	77106808	ggaaagaaagaaagaaagaaagaaagaaagaaagaaagaaagaaagaaagaaagaaagaaagaaagaaagaaag	gGAAAGAAAGAAAgaaagaaagaaagaaagaaagaaagaaagaaagaaagaaagaaagaaagaaagaaagaaagaaagaaagaaag	83	hom	2	2
NC_000067.6	77230098	GCCCCCCc	GCCCCCc	110	hom	30	30
NC_000067.6	77233992	atggtttggtttggtttggtttggtttggtttggtttggtttgg	aTGGTTtggtttggtttggtttggtttggtttggtttggtttggtttgg	97	het	11	5
NC_000067.6	77395884	T	G	43.9211	hom	2	2	Epha4	gene964	77367182	77515103	-
NC_000067.6	77582300	GT	GTT	228	hom	22	22	Gm32793	gene966	77522190	77602382	+
NC_000067.6	77587261	agg	ag	228	hom	28	28	Gm32793	gene966	77522190	77602382	+
NC_000067.6	77602341	gtctatctatctatctatctatctatctatctatctatctatctatctatctatctatctatc	gTCTAtctatctatctatctatctatctatctatctatctatctatctatctatctatctatctatc	142	het	6	5	Gm32793	gene966	77522190	77602382	+
NC_000067.6	77669321	caa	cAaa	97	hom	18	18
NC_000067.6	77682066	tcc	tCcc	164	hom	12	12
NC_000067.6	77800795	A	T	228	hom	21	21	Gm33083	gene968	77770548	77896298	-
NC_000067.6	77806416	tgatagatagatagatagatagatagatagatagatagatagatagatagatagatagata	tGATAgatagatagatagatagatagatagatagatagatagatagatagatagatagatagata	32.9376	hom	1	1	Gm33083	gene968	77770548	77896298	-
NC_000067.6	77878307	ggaagaagaagaagaagaagaagaagaagaagaagaagaagaagaagaagaagaagaagaagaagaagaagaagaagaagaagaagaagaagaagaagaag	gGAAGAAgaagaagaagaagaagaagaagaagaagaagaagaagaagaagaagaagaagaagaagaagaagaagaagaagaagaagaagaagaagaagaagaagaag	214	hom	6	6	Gm33083|Gm33030	gene968|gene969	77770548|77813643	77896298|77915486	-|+
NC_000067.6	77984407	A	G	52	het	12	4
NC_000067.6	78005825	gtatatatatatatatatatatatatatatatatatatatatata	gTAtatatatatatatatatatatatatatatatatatatatatata	72	hom	3	3
NC_000067.6	78037391	tttattattattattattattattattattattattattattattattatta	tttattattattattattattattattattattattattattattatta	228	hom	28	28
NC_000067.6	78128598	gaagaaagaaagaaagaaagaaagaaagaaagaaagaaagaaagaaagaaagaaagaaa	gAAGAaagaaagaaagaaagaaagaaagaaagaaagaaagaaagaaagaaagaaagaaagaaa	203	hom	6	6	Pax3	gene970	78101267	78197547	-
NC_000067.6	78231691	cacataca	caca	49.8916	het	6	4
NC_000067.6	78512312	tccccc	tcccc	32.2046	hom	4	4	Mogat1	gene978	78511060	78538173	+
NC_000067.6	78578359	ggaaagaaagaaagaaagaaagaaagaaagaaagaaagaaagaaagaaagaaagaaagaaaga	gGAAAgaaagaaagaaagaaagaaagaaagaaagaaagaaagaaagaaagaaagaaagaaagaaaga	201	hom	8	8	LOC105243959	gene979	78560045	78588394	-
NC_000067.6	78580854	T	G	204	hom	10	10	LOC105243959	gene979	78560045	78588394	-
NC_000067.6	78580864	T	G	228	hom	13	13	LOC105243959	gene979	78560045	78588394	-
NC_000067.6	78592138	tgc	t	157	hom	10	10
NC_000067.6	78604762	AT	ATT	228	hom	13	13	5730419F03Rik	gene980	78595614	78609761	-
NC_000067.6	78610081	C	G	228	hom	12	12
NC_000067.6	78758801	ttatctatctatctatctatctatctatctatctatctatctatctatctatctat	tTATCtatctatctatctatctatctatctatctatctatctatctatctatctatctat	228	hom	14	14
NC_000067.6	78801128	A	G	30.8739	het	15	2	Gm29536	gene987	78791639	79224511	-
NC_000067.6	78807856	tttattattattattattattattattattattattattattattattattattattatt	tTTAttattattattattattattattattattattattattattattattattattattatt	32.8836	hom	1	1	Gm29536	gene987	78791639	79224511	-
NC_000067.6	78876579	ttttctttctttctttctttctttctttctttctttctttctttctttctttctttctttctttctttctttctttctctcttccttccttcctttctttctttctttctttctttctttctttctttctttctttctttctttctttctttctttctttctttctttct	tTTTCtttctttctttctttctttctttctttctttctttctttctttctttctttctttctttctttctttctttctttctctcttccttccttcctttctttctttctttctttctttctttctttctttctttctttctttctttctttctttctttctttctttctttct	83	hom	2	2	Gm29536	gene987	78791639	79224511	-
NC_000067.6	78876825	ctctttctttctttctttctttctttctttctttctttctttctttctttctttctttctttctttct	cTCTTtctttctttctttctttctttctttctttctttctttctttctttctttctttctttctttctttct	228	hom	7	7	Gm29536	gene987	78791639	79224511	-
NC_000067.6	78923062	atctctctctctctctctctctctctctctctctctctctctctctctcactctctctctttctctctctct	aTCtctctctctctctctctctctctctctctctctctctctctctctctcactctctctctttctctctctct	93	hom	3	3	Gm29536	gene987	78791639	79224511	-
NC_000067.6	78991716	catctatctatctatctatctatctatctatctatctatctatctatctatctatc	catctatctatctatctatctatctatctatctatctatctatctatctatc	33.7617	hom	2	2	Gm29536	gene987	78791639	79224511	-
NC_000067.6	79064786	ttatctatctatctatctatctatctatctatctatctatctatc	tTATCtatctatctatctatctatctatctatctatctatctatctatc	222	het	22	13	Gm29536	gene987	78791639	79224511	-
NC_000067.6	79085453	tacacacacacacacacacacacacacacacacacacacacacacacacac	tACacacacacacacacacacacacacacacacacacacacacacacacacac	228	hom	11	11	Gm29536	gene987	78791639	79224511	-
NC_000067.6	79098501	T	C	76	het	27	6	Gm29536	gene987	78791639	79224511	-
NC_000067.6	79098861	T	C	38.7463	het	21	4	Gm29536	gene987	78791639	79224511	-
NC_000067.6	79218799	tacacacacacacacacacacac	tACACACacacacacacacacacacacac	228	hom	5	5	Gm29536	gene987	78791639	79224511	-
NC_000067.6	79222658	A	AG	228	hom	18	18	Gm29536	gene987	78791639	79224511	-
NC_000067.6	79249217	A	G	78	het	28	9
NC_000067.6	79249337	G	A	106	het	42	13
NC_000067.6	79257343	tg	tGg	183	hom	17	17
NC_000067.6	79265726	T	C	64	het	5	4
NC_000067.6	79265741	C	T	40.7603	hom	2	2
NC_000067.6	79265751	C	T	58	hom	3	3
NC_000067.6	79314549	gaaaaaaaaaa	gAaaaaaaaaaa	55	hom	17	17
NC_000067.6	79362062	taagaaagaaagaaagaaagaaagaaagaaagaaagaaagaaagaaagaaagaaagaaag	tAAGAaagaaagaaagaaagaaagaaagaaagaaagaaagaaagaaagaaagaaagaaagaaag	83	hom	2	2
NC_000067.6	79373643	aggaggaggaggagg	a	96	het	8	4
NC_000067.6	79433756	CAAA	CAA	228	hom	28	28
NC_000067.6	79488612	agg	aGgg	228	hom	27	27
NC_000067.6	79512183	CTTTTTT	CTTTTT	130	hom	22	22
NC_000067.6	79529740	aatatatatatatatatatatatatatatata	aATATATatatatatatatatatatatatatatatata,aATATatatatatatatatatatatatatatatata	169		5	5
NC_000067.6	79565839	aaaagaaagaaagaaagaaagaaaga	aaaagaaagaaagaaagaaaga	112	hom	6	6
NC_000067.6	79584983	aaaaggaaaggaaaggaaaggaaaggaaaggaaaggaaaggaaaggaaaggaaaggaaaggaaaggaaaggaaaggaaagga	aAAAGGaaaggaaaggaaaggaaaggaaaggaaaggaaaggaaaggaaaggaaaggaaaggaaaggaaaggaaaggaaaggaaagga	32.8554	hom	1	1
NC_000067.6	79747629	tacacacacacacacacacacacacacacacacacacacacacacacacaca	tACacacacacacacacacacacacacacacacacacacacacacacacacaca	37.8198	hom	2	2	Wdfy1	gene993	79702262	79776047	-
NC_000067.6	80052766	accccc	acccc	177	hom	34	34
NC_000067.6	80052965	C	A	228	hom	30	30
NC_000067.6	80052968	C	A	228	hom	30	30
NC_000067.6	80205048	C	T	70	het	16	6	Fam124b	gene1000	80186969	80218504	-
NC_000067.6	80211379	CA	C	228	hom	20	20	Fam124b|2310015K22Rik	gene1000|gene1001	80186969|80207989	80218504|80229463	-|+
NC_000067.6	80331636	gacacacacacacacacacacacacacacacacacacacacac	gACacacacacacacacacacacacacacacacacacacacacac	228	hom	20	20	Cul3	gene1003	80265610	80340762	-
NC_000067.6	80399493	tttttgttttgttttgttttgttttgttttgttttgttttgtttt	tTTTTGttttgttttgttttgttttgttttgttttgttttgttttgtttt	228	hom	15	15
NC_000067.6	80415607	gttcttcttcttcttcttcttcttcttcttcttcttcttcttcttcttcttcttcttcttcttcttcttcttcttcttcttcttcttcttctt	gTTCttcttcttcttcttcttcttcttcttcttcttcttcttcttcttcttcttcttcttcttcttcttcttcttcttcttcttcttcttcttctt	32.9133	hom	1	1
NC_000067.6	80485683	gatctatctatctatctatctatctatctat	gATCTatctatctatctatctatctatctatctat	228	hom	20	20	LOC105242389	gene1006	80428170	80498102	+
NC_000067.6	80489256	gctctctctctctctctctctctctctctctctctctctctctctc	gCTctctctctctctctctctctctctctctctctctctctctctctc	38.9823	het	5	2	LOC105242389	gene1006	80428170	80498102	+
NC_000067.6	80498187	catctatctatctatctatctatctatctatctatctatctatctatctatcta	cATCTatctatctatctatctatctatctatctatctatctatctatctatctatcta	228	hom	14	14
NC_000067.6	80602983	tgggg	tggg	197	hom	20	20	Dock10	gene1008	80501068	80758704	-
NC_000067.6	80655078	C	T	217	hom	8	8	Dock10	gene1008	80501068	80758704	-
NC_000067.6	80656255	agagggagggag	agagggag	119	hom	3	3	Dock10	gene1008	80501068	80758704	-
NC_000067.6	80687996	T	C	111	hom	18	7	Dock10	gene1008	80501068	80758704	-
NC_000067.6	80766681	gctttctttctttctttctttctttctttctttctttctttctttctttctttctttctttctttctt	gCTTTctttctttctttctttctttctttctttctttctttctttctttctttctttctttctttctttctt	32.843	hom	1	1
NC_000067.6	81011348	ag	aGg	228	hom	30	30
NC_000067.6	81037493	C	G	43.6832	het	26	8
NC_000067.6	81037507	C	G	50	het	25	7
NC_000067.6	81070373	AG	AGG	228	hom	27	27
NC_000067.6	81118897	G	A	228	hom	26	26	Nyap2	gene1009	81076553	81365845	+
NC_000067.6	81252504	ctgtgtgtgtgtgtgtgtgtgtgtgtgtgtgtgtgtgtgtgtgtgtgt	cTGtgtgtgtgtgtgtgtgtgtgtgtgtgtgtgtgtgtgtgtgtgtgtgt	34.3072	het	12	2	Nyap2	gene1009	81076553	81365845	+
NC_000067.6	81320981	A	G	40.076	het	13	4	Nyap2	gene1009	81076553	81365845	+
NC_000067.6	81330434	C	A	101	hom	6	6	Nyap2	gene1009	81076553	81365845	+
NC_000067.6	81411644	ggat	gGATAGATAgat	228	hom	8	8
NC_000067.6	81411648	G	A	73	hom	4	4
NC_000067.6	81411652	G	A	91	hom	5	5
NC_000067.6	81411671	tagataga	tAGATAGAGagataga	193	het	15	7
NC_000067.6	81426364	gaa	gAaa	40.4869	hom	5	5
NC_000067.6	81426471	tg	tGg	158	hom	13	13
NC_000067.6	81428478	gagatagatagatagatagatagatagatagatagatagat	gAGATagatagatagatagatagatagatagatagatagatagat	228	hom	15	15
NC_000067.6	81519054	gtctctctctctctctctctctctctctctctctctctctctctctctctct	gTCTCtctctctctctctctctctctctctctctctctctctctctctctctctct	46.7781	hom	2	2
NC_000067.6	81545282	ACC	ACCC	228	hom	38	38
NC_000067.6	81584933	G	T	171	hom	9	9
NC_000067.6	81620078	G	A	107	het	11	6
NC_000067.6	81725374	ctctatctatctatctatctatctatctatctatctatctatctatctatctatctatctatct	cTCTAtctatctatctatctatctatctatctatctatctatctatctatctatctatctatctatct	228	hom	14	14
NC_000067.6	81725416	ctat	cTATGtat	221	het	24	14
NC_000067.6	81838869	CTTT	CTTTT	228	hom	25	25
NC_000067.6	81856905	A	C	209	hom	9	9
NC_000067.6	81903492	gaggaaaggaaaggaaaggaaaggaaaggaaaggaaaggaaaggaaaggaaaggaaaggaaaggaaaggaaaggaaaggaaaggaaaggaaaggaaagg	gAGGAAaggaaaggaaaggaaaggaaaggaaaggaaaggaaaggaaaggaaaggaaaggaaaggaaaggaaaggaaaggaaaggaaaggaaaggaaaggaaagg	83	hom	2	2
NC_000067.6	81933771	tgtgagtgagtgagtgagtgagtgagtgagtgagtgagtgagtga	tGTGAgtgagtgagtgagtgagtgagtgagtgagtgagtgagtgagtga	228	hom	17	17
NC_000067.6	81933795	agtg	aGTGCgtg	221	het	26	17
NC_000067.6	82075511	T	C	228	hom	24	24
NC_000067.6	82098038	AGGGGGG	AGGGGG	139	hom	23	23
NC_000067.6	82284323	ggcgcgcgcgcgcgcgc	ggcgcgcgcgcgcgc	228	hom	19	19	Irs1	gene1014	82233105	82291439	-
NC_000067.6	82520406	tcacacacacacacacacacacacacacacacacacacacacacacacacacacacacatacacacacatacacacacatacacacacacacactcacacacacacacacac	tCACAcacacacacacacacacacacacacacacacacacacacacacacacacacacacacatacacacacatacacacacatacacacacacacactcacacacacacacacac	104	hom	3	3	Col4a4	gene1017	82448419	82586849	-
NC_000067.6	82555052	tccccc	tcccc	172	hom	31	31	Col4a4	gene1017	82448419	82586849	-
NC_000067.6	82558275	G	C	228	hom	29	29	Col4a4	gene1017	82448419	82586849	-
NC_000067.6	82558310	A	T	228	hom	25	25	Col4a4	gene1017	82448419	82586849	-
NC_000067.6	82562928	CAA	CAAA	228	hom	32	32	Col4a4	gene1017	82448419	82586849	-
NC_000067.6	82562968	TAA	TA	215	hom	20	20	Col4a4	gene1017	82448419	82586849	-
NC_000067.6	82564860	gacacacacacaca	gacacacaca	228	hom	26	26	Col4a4	gene1017	82448419	82586849	-
NC_000067.6	82621575	ca	cAa	228	hom	39	39	Col4a3	gene1018	82586921	82722059	+
NC_000067.6	82625167	gaa	ga	228	hom	18	18	Col4a3	gene1018	82586921	82722059	+
NC_000067.6	82627093	CA	CAA	228	hom	31	31	Col4a3	gene1018	82586921	82722059	+
NC_000067.6	82628275	C	A	228	hom	29	29	Col4a3	gene1018	82586921	82722059	+
NC_000067.6	82629073	C	G	228	hom	27	27	Col4a3	gene1018	82586921	82722059	+
NC_000067.6	82629169	G	A	228	hom	25	25	Col4a3	gene1018	82586921	82722059	+
NC_000067.6	82629225	G	T	228	hom	16	16	Col4a3	gene1018	82586921	82722059	+
NC_000067.6	82629247	C	A	228	hom	15	15	Col4a3	gene1018	82586921	82722059	+
NC_000067.6	82631492	Attt	Att	228	hom	31	31	Col4a3	gene1018	82586921	82722059	+
NC_000067.6	82631546	TAA	TAAA	228	hom	24	24	Col4a3	gene1018	82586921	82722059	+
NC_000067.6	82651571	G	T	228	hom	24	24	Col4a3	gene1018	82586921	82722059	+
NC_000067.6	82652298	CG	C	228	hom	23	23	Col4a3	gene1018	82586921	82722059	+
NC_000067.6	82652995	G	A	228	hom	26	26	Col4a3	gene1018	82586921	82722059	+
NC_000067.6	82653547	TCCCCC	TCCCCCC	129	hom	17	17	Col4a3	gene1018	82586921	82722059	+
NC_000067.6	82654296	CA	CAA	228	hom	39	39	Col4a3	gene1018	82586921	82722059	+
NC_000067.6	82830533	aaagaagaagaagaagaagaagaagaagaagaagaagaagaagaagaagaagaagaagaagaagaagaagaagaagaagaa	aAAGaagaagaagaagaagaagaagaagaagaagaagaagaagaagaagaagaagaagaagaagaagaagaagaagaagaagaa	32.7907	hom	1	1	Gm34450	gene1027	82824280	82836055	+
NC_000067.6	82870909	TTTGACTT	TTTGACTTGACTT	47.8877	het	24	3	Agfg1	gene1028	82839460	82901001	+
NC_000067.6	82973231	acccc	accc	207	hom	24	24
NC_000067.6	83020075	tcctccctccctccctccctccctccctccctccctccctccctccctc	tcctccctccctccctccctccctccctccctccctccctccctc,tcctccctccctccctccctccctc	37.7201		3	2	Slc19a3	gene1030	83012523	83038859	-
NC_000067.6	83043920	gagaagaagaagaagaagaagaagaagaagaagaagaagaagaagaagaagaagaagaagaaga	gAGAagaagaagaagaagaagaagaagaagaagaagaagaagaagaagaagaagaagaagaagaaga	228	hom	12	12
NC_000067.6	83103426	catctatctatctatctatctatctatctatctatctatctatctatctatctatctatct	cATCTatctatctatctatctatctatctatctatctatctatctatctatctatctatctatct	32.9401	hom	1	1
NC_000067.6	83216324	atctgtctgtctgtctgtctgtctgtctgtctgtctgtctgtctgtctgtct	atctgtctgtctgtctgtctgtctgtctgtctgtctgtctgtctgtct	91	het	12	7
NC_000067.6	83225220	tctacctacctacctacctacctacctaccta	tctacctacctacctacctacctaccta	228	hom	18	18
NC_000067.6	83225248	C	T	49.2051	het	11	4
NC_000067.6	83320828	T	C	71	het	7	5	Sphkap	gene1036	83255442	83408388	-
NC_000067.6	83382568	C	T	69	het	6	4	Sphkap	gene1036	83255442	83408388	-
NC_000067.6	83382571	C	G	69	het	5	4	Sphkap	gene1036	83255442	83408388	-
NC_000067.6	83727156	aatatatatatatatatatatatatatatatatatatatatatatatata	aATATatatatatatatatatatatatatatatatatatatatatatatatata	87	hom	2	2
NC_000067.6	83953784	ggatagatagatagatagatagatagatagatagatagatagatagatagatagatagatag	ggatagatagatagatagatagatagatagatagatagatagatagatagatagatag	63	hom	4	4
NC_000067.6	84038516	C	T	215	het	19	10	Pid1	gene1039	84036293	84284675	-
NC_000067.6	84044697	gagaaaagaaaagaaaagaaaagaaaagaaaagaaaagaaaagaaaagaaa	gAGAAAagaaaagaaaagaaaagaaaagaaaagaaaagaaaagaaaagaaaagaaa	132	hom	3	3	Pid1	gene1039	84036293	84284675	-
NC_000067.6	84136939	agtgtgtgtgtgtgtgtgtgtgtgtgtgtgtgtgtgtgtgtgtgtgtgtgtgtgt	agtgtgtgtgtgtgtgtgtgtgtgtgtgtgtgtgtgtgtgtgtgtgtgtgt	92	hom	6	6	Pid1	gene1039	84036293	84284675	-
NC_000067.6	84205194	TGG	TGGG	223	hom	12	12	Pid1	gene1039	84036293	84284675	-
NC_000067.6	84292453	ttctctctctctctctctctctctctctctctctctctctctctgtctctctctctctctctctctctctctctctctctctctctctctctctctctctctctc	ttctctctctctctctctctctctctctctctctctctctctgtctctctctctctctctctctctctctctctctctctctctctctctctctctctctctc	31.8137	hom	3	3
NC_000067.6	84299274	T	G	214	hom	17	17
NC_000067.6	84308138	C	G	228	hom	28	28
NC_000067.6	84438627	gggaaggaaggaaggaaggaaggaaggaaggaaggaaggaaggaa	gGGAAggaaggaaggaaggaaggaaggaaggaaggaaggaaggaaggaa	96	het	8	4	Dner	gene1042	84369839	84696221	-
NC_000067.6	84484226	g	gT	72	hom	6	6	Dner	gene1042	84369839	84696221	-
NC_000067.6	84854274	ctttttttttttttttttt	ctttttttttttttttt	68	hom	21	21	Fbxo36	gene1045	84839841	84900487	+
NC_000067.6	84902350	gaa	ga	127	hom	12	12
NC_000067.6	84942650	CAAAAAA	CAAAAA	150	hom	37	37
NC_000067.6	84954550	tc	tCc	65	het	33	11
NC_000067.6	84954821	A	G	200	het	35	15
NC_000067.6	84956129	G	A	41.1616	het	68	22
NC_000067.6	84956389	T	C	141	het	48	24
NC_000067.6	84956505	A	G	222	het	93	38
NC_000067.6	84956533	G	A	172	het	100	29
NC_000067.6	84956645	tctatcaacct	tct	39.3894	het	29	8
NC_000067.6	84956753	G	A	221	het	85	30
NC_000067.6	84956862	G	T	128	het	123	26
NC_000067.6	84956883	A	C	116	het	107	21
NC_000067.6	84956930	T	C	199	het	107	27
NC_000067.6	84956999	A	G	221	het	106	29
NC_000067.6	84957080	T	C	222	het	94	50
NC_000067.6	84957153	G	A	120	het	96	21
NC_000067.6	84957204	C	A	143	het	90	29
NC_000067.6	84957468	G	A	88	het	105	18
NC_000067.6	84957818	G	A	84	het	31	14
NC_000067.6	84957901	C	G	75	het	65	11
NC_000067.6	84958120	C	T	183	het	59	29
NC_000067.6	84958179	T	A	125	het	61	14
NC_000067.6	84958180	G	T	124	het	61	14
NC_000067.6	84958221	G	A	51	het	49	7
NC_000067.6	84958256	tgagagagagagagagagagagagagagagagagagagagagagagagag	tGAGAGAgagagagagagagagagagagagagagagagagagagagagagagagag,tGAgagagagagagagagagagagagagagagagagagagagagagagagag	194		11	11
NC_000067.6	84958304	ag	aGAGAGAGCg	101	het	18	8
NC_000067.6	84958396	tttttttc	tTTTTTTCttttttc	96	het	27	6
NC_000067.6	84958485	C	T	222	het	77	52
NC_000067.6	84958603	C	T	222	het	73	37	Gm15433	gene1048	84958597	84966164	+
NC_000067.6	84958648	A	G	194	het	61	37	Gm15433	gene1048	84958597	84966164	+
NC_000067.6	84959619	A	G	216	het	49	25	Gm15433	gene1048	84958597	84966164	+
NC_000067.6	84959622	T	A	54	het	49	16	Gm15433	gene1048	84958597	84966164	+
NC_000067.6	84959624	C	T	35.542	het	49	8	Gm15433	gene1048	84958597	84966164	+
NC_000067.6	84959881	G	A	194	het	78	46	Gm15433	gene1048	84958597	84966164	+
NC_000067.6	84960000	G	T	82	het	79	15	Gm15433	gene1048	84958597	84966164	+
NC_000067.6	84960117	G	A	222	het	66	31	Gm15433	gene1048	84958597	84966164	+
NC_000067.6	84960148	C	A	192	het	65	26	Gm15433	gene1048	84958597	84966164	+
NC_000067.6	84960212	C	T	222	het	79	42	Gm15433	gene1048	84958597	84966164	+
NC_000067.6	84960257	T	G	222	het	95	52	Gm15433	gene1048	84958597	84966164	+
NC_000067.6	84960266	C	A	92	het	105	23	Gm15433	gene1048	84958597	84966164	+
NC_000067.6	84960328	T	A	221	het	110	78	Gm15433	gene1048	84958597	84966164	+
NC_000067.6	84960336	T	C	221	het	101	76	Gm15433	gene1048	84958597	84966164	+
NC_000067.6	84960451	G	C	45.7251	het	39	13	Gm15433	gene1048	84958597	84966164	+
NC_000067.6	84960653	C	A	107	het	46	18	Gm15433	gene1048	84958597	84966164	+
NC_000067.6	84960807	G	A	57	het	74	21	Gm15433	gene1048	84958597	84966164	+
NC_000067.6	84960829	C	T	59	het	74	20	Gm15433	gene1048	84958597	84966164	+
NC_000067.6	84962340	GTTTT	GTTTTTT	43.2539	het	109	38	Gm15433	gene1048	84958597	84966164	+
NC_000067.6	84962860	C	T	57	het	96	25	Gm15433	gene1048	84958597	84966164	+
NC_000067.6	84962873	C	T	74	het	99	28	Gm15433	gene1048	84958597	84966164	+
NC_000067.6	84962928	ACTCT	ACT	30.0184	het	103	24	Gm15433	gene1048	84958597	84966164	+
NC_000067.6	84963235	A	G	89	het	50	23	Gm15433	gene1048	84958597	84966164	+
NC_000067.6	84963379	G	T	30.0561	het	90	20	Gm15433	gene1048	84958597	84966164	+
NC_000067.6	84966047	G	A	89	het	64	16	Gm15433	gene1048	84958597	84966164	+
NC_000067.6	84966642	T	A	79	het	44	14
NC_000067.6	84967399	G	T	189	het	59	39
NC_000067.6	84967562	T	A	123	het	82	36
NC_000067.6	84967740	A	T	208	het	52	28
NC_000067.6	84967816	T	A	124	het	108	21
NC_000067.6	84967839	CCTCT	CCT	65	het	116	25
NC_000067.6	84967854	C	T	222	het	114	67
NC_000067.6	84967911	ctttttttttttttttt	cttttttttttttt,ctttttttttttt	99		48	33
NC_000067.6	84967968	C	A	185	het	33	23
NC_000067.6	84967974	C	A	173	het	29	20
NC_000067.6	84968015	C	A	51	het	25	10
NC_000067.6	84968019	T	C	74	het	29	13
NC_000067.6	84968179	T	G	143	het	49	29
NC_000067.6	84968255	G	A	159	het	52	18
NC_000067.6	84968271	G	A	31.4918	het	54	10
NC_000067.6	84968306	T	C	172	het	57	28
NC_000067.6	84968366	G	A	96	het	49	13
NC_000067.6	84968896	ca	c	95	het	80	28
NC_000067.6	84982473	G	T	82	het	60	31
NC_000067.6	84988251	C	A	116	het	66	18
NC_000067.6	84988302	G	A	192	het	74	24
NC_000067.6	84988443	G	A	222	het	48	22
NC_000067.6	84988598	C	T	119	het	84	20
NC_000067.6	84988631	A	G	146	het	79	32
NC_000067.6	84988834	A	G	219	het	36	14
NC_000067.6	84988856	tc	tCc	151	het	22	10
NC_000067.6	84988978	T	C	76	het	36	8
NC_000067.6	84988988	T	C	32.9497	het	38	6
NC_000067.6	84988993	T	C	35.0156	het	37	6
NC_000067.6	84989008	T	C	58	het	29	6
NC_000067.6	84989013	C	T	74	het	31	10
NC_000067.6	84989023	C	T	34.0996	het	29	6
NC_000067.6	84989054	T	A	33.2701	het	19	5
NC_000067.6	84989172	T	G	132	het	60	17
NC_000067.6	84989269	T	A	37.9947	het	63	12
NC_000067.6	84989576	T	C	33.8838	het	29	15
NC_000067.6	84989860	A	G	36.1319	het	40	13
NC_000067.6	84990095	G	C	116	het	73	37
NC_000067.6	84990502	T	G	101	het	34	11
NC_000067.6	84990506	T	G	106	het	32	11
NC_000067.6	84990519	T	A	108	het	31	11
NC_000067.6	84990522	G	C	83	het	39	11
NC_000067.6	84990532	G	C	67	het	47	11
NC_000067.6	84990542	cagagagaga	cagagaga	49.2454	het	38	12
NC_000067.6	84990575	agacagag	aGACAGAGCgacagag	155	het	56	11
NC_000067.6	84990591	C	T	187	het	101	22
NC_000067.6	84990622	G	A	222	het	122	44
NC_000067.6	84990794	A	G	222	het	89	48
NC_000067.6	84990813	A	T	222	het	84	42
NC_000067.6	84990934	A	G	101	het	99	27
NC_000067.6	84991207	ggtgtgtgtgtgtgt	gGTgtgtgtgtgtgtgt	89	het	135	28
NC_000067.6	84991355	C	A	104	het	159	36
NC_000067.6	84991376	G	A	44.6659	het	138	38
NC_000067.6	84991402	C	A	64	het	113	26
NC_000067.6	84991462	T	C	42.5723	het	61	31
NC_000067.6	84992567	T	C	32.4739	het	68	15
NC_000067.6	84993092	G	C	84	het	128	58
NC_000067.6	84993639	A	G	43.4893	het	40	14
NC_000067.6	84993858	T	A	177	het	145	68
NC_000067.6	84994080	T	C	56	het	50	21
NC_000067.6	84994300	G	T	54	het	78	31
NC_000067.6	84994710	A	G	80	het	72	27
NC_000067.6	84995330	T	C	139	het	29	20
NC_000067.6	84995416	A	G	141	het	16	12
NC_000067.6	84995627	A	G	73	het	37	16
NC_000067.6	84995735	T	G	48.2981	het	50	14
NC_000067.6	85003707	C	G	102	het	42	15
NC_000067.6	85003841	C	A	178	het	69	38
NC_000067.6	85004044	C	G	116	het	59	17
NC_000067.6	85004256	G	T	117	het	94	22
NC_000067.6	85004314	T	A	77	het	81	21
NC_000067.6	85004315	G	C	77	het	82	20
NC_000067.6	85004321	A	C	59	het	82	18
NC_000067.6	85004344	G	T	190	het	89	27
NC_000067.6	85004380	G	A	124	het	84	25
NC_000067.6	85004397	C	T	188	het	81	23
NC_000067.6	85004406	G	A	95	het	87	16
NC_000067.6	85004427	T	G	222	het	73	42
NC_000067.6	85004440	gttttt	gTttttt	51	het	56	20
NC_000067.6	85004465	G	T	215	het	104	38
NC_000067.6	85004745	C	A	169	het	108	51
NC_000067.6	85004756	T	C	105	het	99	20
NC_000067.6	85004837	C	A	81	het	99	24
NC_000067.6	85004875	T	C	222	het	98	72
NC_000067.6	85004876	C	T	36.8141	het	98	18
NC_000067.6	85004917	G	A	40.7487	het	122	22
NC_000067.6	85004920	G	T	222	het	124	40
NC_000067.6	85005095	A	G	190	het	130	71
NC_000067.6	85005288	C	A	47.1658	het	92	55
NC_000067.6	85005479	C	A	36.4723	het	148	37
NC_000067.6	85005580	G	C	47.8158	het	133	33
NC_000067.6	85005712	A	G	85	het	72	37
NC_000067.6	85007659	T	G	98	het	130	99
NC_000067.6	85007862	A	G	34.9889	het	52	31
NC_000067.6	85007883	C	T	108	het	64	35
NC_000067.6	85007887	A	C	147	het	62	44
NC_000067.6	85007893	A	C	144	het	63	45
NC_000067.6	85007894	A	C	150	het	64	45
NC_000067.6	85007912	T	G	208	het	84	65
NC_000067.6	85008015	G	GA	85	het	52	31
NC_000067.6	85008157	T	G	40.5244	het	44	13
NC_000067.6	85008231	A	G	199	het	111	54
NC_000067.6	85008281	G	A	222	het	139	86
NC_000067.6	85008337	G	A	222	het	163	81
NC_000067.6	85008431	T	C	134	het	148	48
NC_000067.6	85008717	T	G	198	het	172	142
NC_000067.6	85008979	C	G	164	het	164	78
NC_000067.6	85009033	C	G	183	het	213	60
NC_000067.6	85009229	T	C	78	het	208	80
NC_000067.6	85009377	A	G	32.0899	het	133	29
[truncated: 200,571+ more rows]
