# Supplementary material for: Efficient IL-2R signaling differentially affects the stability, function, and composition of the regulatory T-cell pool
Source: Cell Mol Immunol. 2021 Jan 6;18(2):398–414. doi: 10.1038/s41423-020-00599-z (PMC8027001; doi:10.1038/s41423-020-00599-z)
Supplement: Supplementary file 2 — Supplementary Table 2 [file 41423_2020_599_MOESM2_ESM.xlsx]

## Sheet: T reg cell genes
T reg cell genes	Activated Tregs	Resting Tregs	TCRsignaling	IFNgresponse	STAT5signaling	G2M checkpoint
Comt	Ergic1	Aven	Bcl10	Adar	Abcb1	Abl1
Pparg	Ubl3	Ndrg1	Card11	Apol6	Adam19	Amd1
Tom1l2	Snx9	Slc22a5	Cd247	Arid5B	Ager	Arid4A
B9d1	Matk	Cast	Cd3D	Arl4A	Ahcy	Atf5
Mxd1	Itgae	Fas	Cd3E	Auts2A	Ahnak	Atrx
Rarg	Tmbim1	Itih5	Cd3G	B2M	Ahr	Aurka
Ergic1	Psen2	Selp	Cd4	Bank1	Akap2	Aurkb
Ubl3	Cd83	Ccdc109b	Chuk	Batf2	Alcam	Bard1
Rin2	Gzmb	Slc35d1	Csk	Bpgm	Amacr	Bcl3
Rapsn	Il10	Gata1	Enah	Bst2	Anxa4	Birc5
Rec8	Ahr	Gpr83	Evl	Btg1	Aplp1	Brca2
Tiam1	Vps54	Mbnl3	Fyb	C1R	Arl4A	Bub1
Ikzf4	Rgs9	Ncoa7	Grap2	C1S	Batf	Bub3
Axl	Cep112	Tlr7	Hla-Dpa1	Casp1	Batf3	Casc5
Bcam	Glrx	Pla2g4f	Hla-Dpb1	Casp3	Bcl2	Casp8Ap2
Slc2a3	Matn2	Zscan29	Hla-Dqa1	Casp4	Bcl2L1	Cbx1
Eib3	Ildr1	Colq	Hla-Dqa2	Casp7	Bhlhe40	Ccna2
Car11	Twsg1	Drc1	Hla-Drb1	Casp8	Bmp2	Ccnb2
Grik5	Icos		Hla-Drb3	Ccl2	Bmpr2	Ccnd1
Bicd1	Il1r2		Hla-Drb5	Ccl5	Ca2	Ccnf
Aven	Lamc1		Ikbkb	Ccl7	Capg	Ccnt1
Nfat5	Fam129a		Ikbkg	Cd274	Capn3	Cdc20
Gstm7	Neb		Itk	Cd38	Casp3	Cdc25A
Ptrf	Itgav		Lat	Cd40	Ccdc164	Cdc25B
Eno2	Sdcbp2		Lck	Cd69	Ccnd2	Cdc27
Bid	Fam110a		Lcp2	Cd74	Ccnd3	Cdc45
Matk	Lrb1		Loc646626	Cd86	Ccne1	Cdc6
Wisp1	Wls		Loc731292	Cdkn1A	Ccr4	Cdc7
Ndrg1	Tnfrsf1b		Malt1	Cfb	Cd44	Cdk1
Igf1r	Tnfrsf8		Map3K7	Cfh	Cd48	Cdk4
Insrr	Hivep3		Nck1	Ciita	Cd79B	Cdkn1B
Itgae	Tnfrsf9		Nfkbia	Cmklr1	Cd81	Cdkn2C
Prg4	Tnfrsf4		Pag1	Cmpk2	Cd83	Cdkn3
Tmbim1	Frmd4b		Pak1	Csf2Rb	Cd86	Cenpa
Mvd	Klrg1		Pak2	Cxcl10	Cdc42Se2	Cenpe
Rundc3a	Cyfip1		Pdpk1	Cxcl11	Cdc6	Cenpf
Tgfbr1	Ptpn5		Pik3Ca	Cxcl9	Cdcp1	Chaf1A
Bcl2l1	Zcchc18		PikCb	Ddx58	Cdkn1C	Chek1
Pou2f2	N4bp1		PikR1	Ddx60	Cish	Chmp1A
Vav2	St14		Pik3R2	Dhx58	Ckap4	Cks1B
Prox1	Ubash3b		Plcg1	Eif2Ak2	Coch	Cks2
Psen2	Nt5e		Prkcq	Eif4E3	Col6A1	Ctcf
Plcd1	Hacd3		Pten	Epsti1	Csf1	Cul1
Mlkl	Batf		Ptprc	Fas	Csf2	Cul3
Amotl1	Acot11		Rela	Fcgr1A	Cst7	Cul4A
Bcas1	Neu3		Ripk2	Fgl2	Ctla4	Cul5
Clip3	Gdpd5		Tab2	Fpr1	Ctsz	Dbf4
Csf1	Galm		Tmem189-Ube2V1	Ftsjd2	Cxcl10	Ddx39A
Slamf1	Arl5a		Traf6	Gbp4	Cyfip1	Dkc1
Cd83	Icam1		Trat1	Gbp6	Dcps	Dmd
Gzmb	Prdm1		Ube2N	Gch1	Dennd5A	Dr1
Lama5	F13a1		Vasp	Gpr18	Dhrs3	Dtymk
Arnt2	Nrn1		Was	Gzma	Ecm1	E2F1
Adamtsl4	Fgl2		Zap70	Herc6	Emp1	E2F2
Pdcd1lg2	Plcb4			Hif1A	Eno3	E2F3
Il10	Ccr6			Hla-A	Enpp1	E2F4
Sdc4	Mdfic			Hla-B	Eomes	Efna5
Aldoc	Serpina3g			Hla-Dma	Etv4	Egf
Serinc3	Myo3b			Hla-Dqa1	F2Rl2	Espl1
Wfdc2	Ccr8			Hla-Drb1	Fah	Ewsr1
Cyth3	Ncmap			Hla-G	Fam126B	Exo1
Erbb3	Ccrl2			Icam1	Fgl2	Ezh2
Ypel2	Penk			Ido1	Flt3Lg	Fancc
Slc22a5	Ccr4			Ifi27	Furin	Fbxo5
Tm4sf5	Ttn			Ifi30	Gabarapl1	Foxn3
Ahr	Tmem154			Ifi35	Gadd45B	G3Bp1
Atp6v0a1	Cst7			Ifi44	Galm	Gins2
Grb7	Tigit			Ifi44L	Gata1	Gspt1
Plagl1	Ighm			Ifih1	Gbp4	H2Afv
Reps1	2310015A10Rik			Ifit1	Glipr2	H2Afx
P4ha1	Ptprv			Ifit2	Gpr65	H2Afz
Ifngr1	Gm6637			Ifit3	Gpr83	Hif1A
Ntn4				Ifitm2	Gpx4	Hira
Fgd6				Ifitm3	Gsto1	Hist1H2Bk
Socs2				Ifnar2	Gucy1B3	Hmga1
Aifm2				Il10Ra	Hipk2	Hmgb3
Vps54				Il15	Hk2	Hmgn2
Ddc				Il15Ra	Hopx	Hmmr
Csrp2				Il18Bp	Huwe1	Hn1
Wdpcp				Il2Rb	Icos	Hnrnpd
Gfpt2				Il4R	Ifitm3	Hnrnpu
Tnip1				Il6	Ifngr1	Hoxc10
Tcn2				Il7	Igf1R	Hspa8
Rgs9				Irf1	Igf2R	Hus1
Cep112				Irf2	Ikzf2	Ilf3
Mif4gd				Irf4	Ikzf4	Incenp
Slc25a19				Irf5	Il10	Katna1
Cpd				Irf7	Il10Ra	Kif11
Gucy2e				Irf8	Il13	Kif15
Alox8				Irf9	Il18R1	Kif20B
Ttc8				Isg15	Il1R2	Kif22
Tubal3				Isg20	Il1Rl1	Kif23
Ryr2				Isoc1	Il2Ra	Kif2C
Gpld1				Irgb7	Il2Rb	Kif4A
Kif13a				Jak2	Il3Ra	Kif5B
2010111l01Rik				Klrk1	Il4R	Kpna2
Glrx				Lap3	Irf4	Kpnb1
Mctp1				Lats2	Irf6	Lbr
Scamp1				Lcp2	Irf8	Lig3
Plpp1				Lgals3Bp	Itga6	Lmnb1
Nid2				Ly6E	Itgae	Mad2L1
Nefm				Lysmd2	Itgav	Mapk14
Fzd6				Mettl7B	Itih5	Marcks
Matn2				Mt2A	Klf6	Mcm2
C1qtnf6				Mthfd2	Lclat1	Mcm3
Rpap3				Mvp	Lif	Mcm5
Rapgef3				Mx1	Lrig1	Mcm6
Adck5				Mx2	Lrrc8C	Meis1
Ly6e				Myd88	Ltb	Meis2
Cd200r1				Nampt	Maff	Mki67
Boc				Ncoa3	Map3K8	Mnat1
Arl6				Nfkb1	Map6	Mt2A
Cldnd1				Nfkbia	Mapkapk2	Mtf2
Dgkg				Nlrc5	Mettl20	Mybl2
Samsn1				Nmi	Muc1	Myc
Ildr1				Nod1	Mxd1	Nasp
Cd86				Nup93	Myc	Ncl
Pros1				Oas2	Myo1C	Ndc80
Il10rb				Oas3	Myo1E	Nek2
Lima1				Oasl	N6Amt2	Nolc1
Krt18				Ogfr	Ncoa3	Notch2
Fam132a				P2Ry14	Ncs1	Numa1
Agpat4				Parp12	Ndrg1	Nup50
Igf2r				Parp14	Nfil3	Nup98
Pim1				Pde4B	Nfkbiz	Nusap1
Tmprss3				Peli1	Nop2	Odc1
Galnt14				Pfkp	Nrp1	Odf2
Twsg1				Pim1	Nt5E	Orc5
Prss41				Pla2G4A	Odc1	Orc6
Tmem173				Plscr1	P2Rx4	Pafah1B1
Lta				Pml	P4Ha1	Papd7
Hbegf				Pnp	Pdcd2L	Pbk
Ldlrad4				Pnpt1	Penk	Pds5B
Camk2a				Pric285	Phlda1	Plk1
Gnaq				Psma2	Phtf2	Plk4
Cyb5a				Psma3	Pim1	Pml
Pip5k1b				Psmb10	Plagl1	Pola2
Sorbs1				Psmb2	Plec	Pole
Gsto1				Psmb8	Plin2	Polq
Casp7				Psmb9	Plscr1	Prc1
Dclre1a				Psme1	Pnp	Prim2
Slc16a3				Psme2	Pou2F1	Prmt5
Kcnip2				Ptgs2	Ppap2A	Prpf4B
Maged2				Ptpn1	Praf2	Pttg1
Acot9				Ptpn2	Prkch	Pttg3P
Prdx4				Ptpn6	Prnp	Pura
Itgb8				Rapgef6	Ptch1	Racgap1
Cnpy2				Rbck1	Ptger2	Rad21
Pstpip2				Ripk1	Pth1R	Rad23B
Inpp5a				Ripk2	Ptrh2	Rad54L
6030468B19Rik				Rnf213	Pus1	Rasal2
Larp1b				Rnf31	Rabgap1L	Rbl1
Itih5				Rsad2	Rgs16	Rbm14
Nrp1				Rtp4	Rhob	Rpa2
Prkar1b				Samd9L	Rhoh	Rps6Ka5
Dnaaf5				Samhd1	Rnh1	Sap30
Tspan17				Sectm1	Rora	Setd8
Gsta3				Selp	Rragd	Sfpq
Gm4956				Serping1	S100A1	Slc12A2
Ikzf2				Slamf7	Scn9A	Slc38A1
Icos				Slc25A28	Sell	Slc7A1
Ctla4				Socs1	Selp	Slc7A5
Il1rl1				Socs3	Serpinb6	Smad3
Il1r2				Sod2	Serpinc1	Smarcc1
Dst				Sp110	Sh3Bgrl2	Smc1A
Atp6v1g3				Sppl2A	She	Smc2
Slc45a3				Sri	Slc1A5	Smc4
Rgs16				Sspn	Slc29A2	Snrpd1
Lamc1				St3Gal5	Slc2A3	Sqle
Lamc2				St8Sia4	Slc39A8	Srsf1
Fam129a				Stat1	Smpdl3A	Srsf10
Cdc42bpa				Stat2	Snx14	Srsf2
Mpzl1				Stat3	Snx9	Ss18
Dpt				Stat4	Socs1	Stag1
Selp				Tap1	Socs2	Stil
Sele				Tapbp	Spp1	Stmn1
Sec16b				Tdrd7	Spred2	Suv39H1
Serpinc1				Tnfaip2	Spry4	Syncrip
Rabgap1l				Tnfaip3	St3Gal4	Tacc3
Pter				Tnfaip6	Swap70	Tfdp1
Il2ra				Tnfsf10	Syngr2	Tgfb1
Neb				Tor1B	Syt11	Tle3
Il1rn				Trafd1	Tgm2	Tmpo
Cybrd1				Trim14	Tiam1	Tnpo2
Ube2l6				Trim21	Tlr7	Top1
Mapk8ip1				Trim25	Tnfrsf18	Top2A
Patl2				Trim26	Tnfrsf1B	Tpx2
Frmd5				Txnip	Tnfrsf21	Tra2B
Sdcbp2				Ube2L6	Tnfrsf4	Traip
Fam110a				Upp1	Tnfrsf8	Troap
Atp9a				Usp18	Tnfrsf9	Ttk
Ggt7				Vamp5	Tnfsf10	Ube2C
Samhd1				Vcamp8	Tnfsf11	Ube2S
Src				Vcam1	Traf1	Uck2
Skil				Wars	Ttc39B	Upf1
Ncoa3				Xaf1	Twsg1	Whsc1
Ift80				Xcl1	Uck2	Wrn
Ppm1l				Zbp1	Umps	Xpo1
Cd2				Znfx1	Wls	Ythdc1
Ccdc109b					Xbp1	Zak
Thbs3
Dclk2
Ecm1
Dapp1
Wls
Trp53inp1
Atp6v0d2
Gbp3
Rragd
Tmod1
Coro2a
Col15a1
Slc35d1
Fggy
Gpx7
Tnfrsf1b
Tnfrsf8
Hivep3
Sytl1
Hgf
Tnfrsf9
Ttll10
Tnfrsf4
Hgfac
Rhoh
Rasgef1b
Areg
Pitpnm2
Glcci1
Col1a2
Cux1
Pon3
Ahcyl2
Osbpl3
Prdm5
Anxa4
Lrig1
Frmd4b
Klrg1
Gabarapl1
Bcl2l14
Bhlhe41
Ift122
Pglyrp1
Cyfip1
Slc7a10
Pex11a
Pgpep1l
Sytl2
Fah
Dgat2
Disp1
Dkk3
Ptpn5
Swap70
Syp
Plp2
Gata1
Glt28d2
Car5b
Mpp1
Zcchc18
Vegfc
Dusp4
Casp3
Mt1
Adgrg1
Gpr83
Izumo1r
Bcar1
St14
Bco2
Il10ra
Myo1e
Fam81a
Lca5
Sh3bgrl2
Acsbg1
Stra6
Gsta4
Elovl5
Nt5e
Cish
Hemk1
2810474O19Rik
Afap1l1
Armcx1
BC026585
Arhgef5
Ston1
Gucy1a3
Ctnnd1
Ccs
Batf
Ptpn13
Tle2
Acot11
Cobll1
Wdr78
Neu3
Pcyt1b
Myo1d
Ccr3
Galm
Cdcp1
Slc12a8
Ky
Muc20
Cd99l2
Ggta1
Dennd5a
Sec24a
Gng12
Sh3tc1
Grifin
Noxa1
Apbb1
Islr
Icam1
Gpr160
Cd81
Ptger2
6430571L13Rik
Prdm1
Slc43a2
Plcl1
Creb3l2
Vill
Ephx1
Tasp1
F13a1
Nrd1
Akap7
Il18
Tnfsf10
Mtmr7
Foxp3
Ppp1r3fos
Myo9a
Cc2d2a
Tbc1d2
Fgl2
Plcb4
Mettl20
Phtf2
Tph1
Ccbl2
Gpr34
Gbp7
Sema3d
Gbp2b
Btbd16
Ccr6
Slc22a2
Tox
Mdfic
Serpina3g
H2-Ob
Tmtc4
Kctd12b
Lhfpl1
Rhod
Tnfrsf18
Myo3b
Ccr8
Stab1
Arel1
Fam83g
Fcmr
Asxl1
Arrdc4
Muc1
Ppp2r3a
Mei4
Ncmap
Gimap7
Ccrl2
Hepacam2
Tnip3
Phlpp1
Rasip1
Tlr1
Rnf216
Magi1
Dmd
Rln3
Penk
Npas4
Adamts6
She
Stxbp6
Gjb2
Spin2c
Gprc5a
Pla2g4f
1110032F04Rik
Gpr15
Lcn10
Tgif1
Xxylt1
Gphn
Ccr4
Entpd1
Frmd6
Lhfp
Tmem136
Bmyc
Catsperg1
Fam109b
Nckap5
Armcx4
Suox
Ankrd55
Fam160a1
Msrb3
2900026A02Rik
Tceal8
Ttn
D630039A03Rik
F730043M19Rik
Cdc42se2
BC004004
Zfp608
Spag16
Daw1
Tg
Lclat1
Fsd1l
Smim10l2a
Tns1
Map6
A630091E08Rik
Actr3b
Adap1
Capg
Nfil3
Apol9a
Colq
Ankrd29
Gm10030
Gm5148
Spock2
Syt17
Cxcl2
Hopx
Slc14a1
Actg2
Tmem26
Zfp937
Irak2
Eno3
Nol4l
Hipk2
Athl1
Pvrl2
Kcnj15
Ica1
Fbln2
Tank
Kndc1
Wdr6
Plekhd1
Vsig10
Lrrc66
Bmpr2
Mtap7d3
Cst7
Zfp442
Il2rb
Apol9b
Zbtb10
2410004P03Rik
Tigit
Ncf4
Gm10355
Slfn10-ps
Vamp5
Lrrc61
Drc1
H2-Q6
Btnl5-ps
Ggh
Osgin1
Fam169b
Peak1
Cass4
Gm14005
4930431P03Rik
Cd80
Nrbp2
Gpx4
Ighm
Ighj4
Ighj3
Ighj2
Ighj1
Ceacam15
Gm12169
Prnp
Cyp4v3
Capn3
Gm8818
Gm9311
Gm12250
Gm14125
Platr29
2610204G07Rik
Gm2735
Gm13684
Atcayos
Gm16158
2210417A02Rik
Cd101
Gm16157
Al427809
BC064078
C78197
Gm16120
2210408F21Rik
Gm16008
Gm17173
Lrrc32
Gm17214
Gm3739
Gm20627
Gm21909
Ighd4-1
Cecr6
Muc3a
Gm10130
Zfp870
Trbv12-1
Dnah7a
Gm16386
Gm16712
Gm16907
Gm26532
Gm26742
2310015A10Rik
Gm16894
Ptprv
Gm28836
Gm17767
1700001D01Rik
Gm28112
Gm28942
Gm17764
Gm29112
Gm28875
Gm29114
Gm38056
Gm37145
Gm38137
Gm37090
Gm5541
6720464F23Rik
9430087J23Rik
Gm37352
Gm32569
Gm37529
Gm38009
Gm37881
Ighd
Gm37866
Gbp5
Gm43467
Gm42921
Gm42645
Gm42646
Gm43769
Zfp862-ps
Gm6637
4930417O13Rik
Ceacam-ps1
RP24-327l4.8
Cc2d2b
