# Supplementary material for: Efficient IL-2R signaling differentially affects the stability, function, and composition of the regulatory T-cell pool
Source: Cell Mol Immunol. 2021 Jan 6;18(2):398–414. doi: 10.1038/s41423-020-00599-z (PMC8027001; doi:10.1038/s41423-020-00599-z)
Supplement: Supplementary file 3 — Supplementary Table 3 [file 41423_2020_599_MOESM3_ESM.xlsx]

## Sheet: Tabelle1
p_val	avg_logFC	pct.1	pct.2	p_val_adj	cluster	gene
0	1.60056	0.752	0.025	0	1	Ifit3
6.49809e-177	2.08157	0.895	0.091	2.01785e-172	1	Ifit1
5.82856e-125	0.818524	0.314	0.012	1.80994e-120	1	Rsad2
3.48465e-105	1.237	0.695	0.087	1.08209e-100	1	Usp18
3.57241e-86	1.87262	0.905	0.226	1.10934e-81	1	Isg15
9.89788e-75	1.122	0.733	0.135	3.07359e-70	1	Rtp4
1.44076e-71	1.18702	0.743	0.15	4.47398e-67	1	Irf7
9.98354e-44	1.06184	0.743	0.234	3.10019e-39	1	Ifi206
1.21112e-42	1.21656	0.867	0.355	3.7609e-38	1	Bst2
4.75674e-39	0.846823	0.629	0.174	1.47711e-34	1	Xaf1
4.30573e-38	0.952092	0.59	0.158	1.33706e-33	1	Isg20
4.47228e-36	0.508835	0.267	0.034	1.38878e-31	1	Oas3
1.20696e-35	0.955059	1	0.92	3.74797e-31	1	Ifi27l2a
1.57049e-35	0.662776	0.438	0.091	4.87684e-31	1	Pml
6.02141e-35	0.987615	0.686	0.238	1.86983e-30	1	Zbp1
1.09534e-34	0.817059	0.476	0.109	3.40137e-30	1	Rnf213
1.97849e-34	0.89064	0.524	0.135	6.1438e-30	1	Ifi213
4.54317e-34	1.09584	0.714	0.279	1.41079e-29	1	Slfn5
7.16525e-34	0.870863	0.61	0.185	2.22503e-29	1	Parp9
3.13842e-33	0.683487	0.467	0.106	9.74573e-29	1	Ddx60
1.32339e-30	0.89803	0.838	0.413	4.10953e-26	1	Slfn1
7.85538e-30	0.975311	0.819	0.425	2.43933e-25	1	Ifi209
2.01928e-29	0.931423	0.943	0.727	6.27045e-25	1	Ifi203
1.15208e-28	0.845664	0.467	0.124	3.57757e-24	1	Ifi214
2.74771e-28	0.713681	0.505	0.138	8.53245e-24	1	Ifit1bl1
3.0591e-28	0.73496	0.524	0.152	9.49943e-24	1	Herc6
5.73137e-28	0.919382	0.695	0.29	1.77976e-23	1	Trim30a
2.27515e-27	0.804236	0.733	0.31	7.06504e-23	1	Parp14
4.06819e-27	0.647762	1	0.936	1.2633e-22	1	Ms4a4b
8.12022e-27	0.668251	0.6	0.197	2.52157e-22	1	Irgm1
1.16893e-25	0.838799	0.933	0.628	3.62987e-21	1	Stat1
1.10522e-24	0.815132	0.933	0.691	3.43205e-20	1	Mndal
1.15513e-24	0.472756	0.267	0.048	3.58704e-20	1	Dhx58
1.75106e-24	0.830925	0.848	0.511	5.43758e-20	1	Ifi47
2.53571e-24	0.645867	0.438	0.119	7.87413e-20	1	Stat2
5.93969e-24	0.828264	0.686	0.296	1.84445e-19	1	Phf11b
6.37446e-24	0.75559	0.648	0.265	1.97946e-19	1	Slfn8
6.59903e-21	0.661515	0.914	0.714	2.0492e-16	1	Sp100
9.01872e-21	0.753488	0.514	0.173	2.80058e-16	1	Iigp1
6.99733e-20	0.63005	0.876	0.564	2.17288e-15	1	9930111J21Rik2
1.89719e-19	0.629733	0.495	0.179	5.89135e-15	1	Daxx
2.0505e-19	0.773283	0.695	0.348	6.36742e-15	1	Igtp
2.49896e-19	0.798788	0.657	0.285	7.76001e-15	1	Gbp4
3.46432e-19	0.667797	0.638	0.28	1.07577e-14	1	Ifi35
3.93414e-19	0.73212	0.962	0.803	1.22167e-14	1	Samhd1
9.41173e-19	0.750887	0.714	0.378	2.92262e-14	1	Gbp7
8.30737e-18	0.463638	0.362	0.105	2.57969e-13	1	Lgals3bp
6.88276e-17	0.718934	0.61	0.299	2.1373e-12	1	Samd9l
2.19416e-15	0.733684	0.781	0.559	6.81353e-11	1	Smchd1
4.07965e-15	0.493634	0.352	0.113	1.26685e-10	1	Phf11c
1.06376e-14	0.429486	1	0.889	3.30331e-10	1	Ms4a6b
3.68035e-14	0.436135	0.314	0.097	1.14286e-09	1	Trim25
6.00599e-14	0.520928	0.952	0.789	1.86504e-09	1	Slfn2
6.69038e-14	0.479902	0.429	0.166	2.07756e-09	1	Gbp9
2.05739e-13	0.483951	0.324	0.103	6.38882e-09	1	Trim30d
2.14657e-13	0.531314	0.886	0.688	6.66576e-09	1	Ccnd2
4.54036e-13	0.6232	0.581	0.293	1.40992e-08	1	Mitd1
7.15924e-13	0.497893	0.505	0.228	2.22316e-08	1	Lgals9
7.49193e-13	0.914377	0.61	0.34	2.32647e-08	1	Ly6a
4.53469e-12	0.395621	0.295	0.097	1.40816e-07	1	Eif2ak2
5.66746e-12	0.536954	0.448	0.203	1.75992e-07	1	Dtx3l
8.07486e-12	0.44057	0.257	0.08	2.50749e-07	1	Ifih1
8.70821e-12	0.395396	0.295	0.099	2.70416e-07	1	Tor1aip2
9.00489e-12	0.588535	0.39	0.159	2.79629e-07	1	Ms4a4c
2.42547e-11	0.400422	0.267	0.086	7.53181e-07	1	Ifit2
1.13106e-10	0.380971	0.99	0.965	3.51227e-06	1	Ly6e
2.89695e-10	0.512903	0.848	0.646	8.99589e-06	1	H2-T22
3.2051e-10	0.657824	0.667	0.456	9.9528e-06	1	Epsti1
1.00356e-09	0.335698	0.324	0.126	3.11635e-05	1	Asb13
1.23767e-09	0.713786	0.419	0.194	3.84334e-05	1	Ly6c1
2.16221e-09	0.352561	0.457	0.218	6.71432e-05	1	Trim56
5.14924e-09	0.346032	0.562	0.294	0.000159899	1	Irf9
7.53096e-09	0.417118	0.381	0.177	0.000233859	1	Ddx58
2.61003e-08	0.424592	0.486	0.26	0.000810493	1	Trim12c
3.10149e-08	0.458806	0.505	0.294	0.000963105	1	Ascc3
5.86159e-08	0.435133	0.552	0.34	0.0018202	1	Nmi
1.49457e-07	0.423073	0.305	0.138	0.00464109	1	Treml2
1.82294e-07	0.256992	0.981	0.935	0.00566077	1	Psmb8
4.51276e-07	0.377372	0.676	0.478	0.0140135	1	Tapbp
5.38977e-07	0.332764	0.886	0.74	0.0167369	1	Cd47
6.10998e-07	0.326436	0.457	0.258	0.0189733	1	Rnf114
1.02369e-06	0.342149	0.705	0.501	0.0317885	1	Sell
1.39096e-06	0.474573	0.629	0.472	0.0431935	1	Trim12a
1.40337e-06	0.351549	0.438	0.254	0.0435787	1	Usp25
1.89758e-06	0.366376	0.39	0.213	0.0589254	1	Fam102a
3.55963e-06	0.375094	0.467	0.27	0.110537	1	Ncoa7
6.86445e-06	0.40331	0.695	0.538	0.213162	1	Psmb10
7.75964e-06	0.390273	0.505	0.342	0.24096	1	Etnk1
1.00668e-05	0.300689	0.371	0.206	0.312605	1	Ogfr
1.05182e-05	0.315682	0.286	0.143	0.32662	1	1600014C10Rik
1.05838e-05	0.311489	0.286	0.141	0.328659	1	Trim34a
2.35149e-05	0.300653	0.724	0.584	0.730208	1	Ctss
2.55421e-05	0.25436	0.829	0.737	0.793158	1	Cytip
2.63867e-05	0.253363	0.276	0.135	0.819387	1	Parp11
2.75686e-05	0.343125	0.305	0.163	0.856087	1	Ppa1
4.36506e-05	0.271876	0.819	0.67	1	1	Psmb9
7.2923e-05	0.261276	0.657	0.493	1	1	Zc3hav1
7.90755e-05	0.382295	0.381	0.241	1	1	Keap1
0.000113508	0.281656	0.533	0.358	1	1	Cyth1
0.000180138	0.260114	0.39	0.241	1	1	Morc3
0.000271253	0.294172	0.733	0.594	1	1	H2-T23
0.000293834	0.268824	0.819	0.749	1	1	Tspo
0.000301013	0.253292	0.876	0.783	1	1	Prrc2c
0.000407116	0.279396	0.457	0.308	1	1	Tbc1d1
0.000457729	0.331858	0.486	0.352	1	1	Socs1
0.000606089	0.329109	0.486	0.364	1	1	Sp110
0.000684251	0.362356	0.324	0.205	1	1	Fam111a
0.000720046	0.265802	0.267	0.151	1	1	Gm37387
0.000755122	0.267891	0.429	0.294	1	1	Tor1aip1
0.000769798	0.257454	0.686	0.54	1	1	Gm2682
0.00078655	0.258563	0.286	0.169	1	1	Trim14
0.000789647	0.292612	0.276	0.16	1	1	Gbp2
0.00105351	0.413393	0.4	0.29	1	1	Cd69
0.00114236	0.505015	0.467	0.375	1	1	Zufsp
0.00189917	0.264442	0.533	0.395	1	1	Kbtbd11
0.00197161	0.252016	0.695	0.618	1	1	Nsd3
0.00255915	0.293588	0.562	0.477	1	1	Cnp
0.00675539	0.314666	0.514	0.419	1	1	Irf1
0	0.495641	1	0.999	0	2	Rps19
0	0.487636	1	0.999	0	2	Rps20
0	0.478662	1	0.995	0	2	Rps7
0	0.415092	1	0.998	0	2	Rpl12
0	0.411161	1	0.998	0	2	Rpl8
0	0.406464	1	0.999	0	2	Rpl35a
0	0.379787	1	1	0	2	Rpl32
0	0.377765	1	1	0	2	Rps24
0	0.375164	1	1	0	2	Rps16
0	0.366802	1	0.999	0	2	Rps4x
0	0.360945	1	1	0	2	Rps29
0	0.359467	1	1	0	2	Rps11
0	0.346702	1	1	0	2	Rps28
0	0.344025	1	1	0	2	Rpl13
0	0.342788	1	1	0	2	Rps3a1
0	0.327523	1	1	0	2	Rps10
0	0.294078	1	1	0	2	Tpt1
0	0.286746	1	1	0	2	Rpl19
1.3279e-298	0.339566	1	1	4.12354e-294	2	Rps8
1.39569e-296	0.410315	1	0.996	4.33402e-292	2	Rps26
5.87629e-289	0.349608	1	0.999	1.82477e-284	2	Rps5
4.09605e-284	0.302155	1	0.999	1.27195e-279	2	Rpl23
4.75574e-272	0.38438	1	0.998	1.4768e-267	2	Rplp0
5.12666e-272	0.296445	1	0.999	1.59198e-267	2	Rps3
1.38706e-270	0.380175	0.999	0.993	4.30724e-266	2	Rpl5
3.97872e-269	0.305064	1	1	1.23551e-264	2	Rpl21
5.82352e-265	0.353152	1	0.997	1.80838e-260	2	Rpl7
4.94191e-252	0.883625	0.674	0.252	1.53461e-247	2	Satb1
2.04721e-250	0.341776	1	0.996	6.35721e-246	2	Rps15
2.77402e-245	0.359531	0.999	0.996	8.61417e-241	2	Rpl28
2.98801e-238	0.253862	1	0.999	9.27867e-234	2	Rpl30
3.44864e-238	0.373465	0.998	0.995	1.0709e-233	2	Rpl10a
7.61279e-237	0.357561	0.999	0.995	2.364e-232	2	Rps18
5.08677e-234	0.254382	1	0.999	1.57959e-229	2	Rps27a
1.62986e-232	0.28481	1	0.999	5.0612e-228	2	Rpl18
7.28954e-230	0.340925	0.999	0.994	2.26362e-225	2	Rpl15
8.48418e-230	0.252916	1	1	2.63459e-225	2	Rpl27a
4.72362e-219	0.724263	0.708	0.308	1.46683e-214	2	Sell
4.54466e-218	0.756697	0.825	0.446	1.41125e-213	2	Klf2
7.96676e-209	0.256051	1	1	2.47392e-204	2	Rpl18a
7.48203e-205	0.293028	0.999	0.997	2.32339e-200	2	Rpl26
6.3708e-201	0.266741	0.999	1	1.97832e-196	2	Rpl17
1.39758e-196	0.333626	0.998	0.985	4.33991e-192	2	Rpl23a
1.90738e-193	0.323183	0.999	0.992	5.923e-189	2	Rack1
6.47193e-193	0.273977	1	0.999	2.00973e-188	2	Rpl6
4.93036e-190	0.250388	1	0.999	1.53102e-185	2	Rps23
8.32238e-181	0.320086	0.999	0.995	2.58435e-176	2	Rplp2
2.74788e-175	0.337504	1	0.999	8.53298e-171	2	Tmsb10
2.14045e-171	0.306162	0.999	0.986	6.64675e-167	2	Rps25
2.50681e-153	0.658114	0.53	0.209	7.78439e-149	2	Ccr7
1.02785e-146	0.629167	0.743	0.461	3.19179e-142	2	Bcl2
2.2861e-141	0.29122	0.997	0.984	7.09904e-137	2	Rps6
7.06348e-141	0.561351	0.699	0.392	2.19342e-136	2	Gm2682
2.99944e-137	0.256443	0.999	0.996	9.31416e-133	2	Rpl24
3.64524e-135	0.76179	0.33	0.071	1.13196e-130	2	Ly6c1
1.55492e-133	0.255716	0.999	0.995	4.8285e-129	2	Rpl3
1.3217e-125	0.427985	0.894	0.761	4.10427e-121	2	Rpl35
1.15178e-120	0.348489	0.989	0.887	3.57662e-116	2	Ms4a4b
1.86112e-118	0.390786	0.928	0.843	5.77932e-114	2	Rpl36a
4.07239e-104	0.27048	0.992	0.974	1.2646e-99	2	Eef1b2
5.62598e-100	0.47344	0.65	0.389	1.74704e-95	2	S1pr1
4.88226e-94	0.401569	0.832	0.648	1.51609e-89	2	Cytip
2.6135e-91	0.269733	0.976	0.936	8.1157e-87	2	Rpl4
4.15897e-86	0.393419	0.791	0.586	1.29149e-81	2	Foxp1
5.73417e-85	0.26272	0.977	0.927	1.78063e-80	2	Rps17
7.72676e-85	0.443961	0.372	0.154	2.39939e-80	2	Actn1
2.62128e-84	0.458755	0.498	0.265	8.13987e-80	2	Txk
4.29471e-84	0.284817	0.962	0.88	1.33364e-79	2	Rpl31
1.01757e-77	0.48136	0.481	0.267	3.15986e-73	2	Arl4c
1.12723e-75	0.416475	0.516	0.294	3.50039e-71	2	Rasgrp2
6.18153e-75	0.301064	0.939	0.844	1.91955e-70	2	Ms4a6b
3.25827e-70	0.416597	0.623	0.424	1.01179e-65	2	Lef1
1.07552e-64	0.411363	0.667	0.491	3.33982e-60	2	Foxn3
2.86394e-58	0.267197	0.901	0.818	8.89338e-54	2	Cox7a2l
6.05699e-58	0.324334	0.774	0.632	1.88088e-53	2	Npc2
1.03289e-54	0.278923	0.824	0.69	3.20743e-50	2	Rpl13a
8.62288e-52	0.316591	0.371	0.2	2.67766e-47	2	Nsg2
2.2536e-51	0.336588	0.644	0.476	6.99812e-47	2	Klf13
1.24062e-46	0.333589	0.36	0.199	3.85251e-42	2	Pik3ip1
1.37005e-46	0.267605	0.773	0.648	4.25442e-42	2	Rps27
5.77134e-45	0.296832	0.6	0.433	1.79218e-40	2	Stk38
6.50126e-43	0.345708	0.446	0.285	2.01884e-38	2	Tsc22d3
2.93195e-42	0.267364	0.719	0.595	9.10458e-38	2	Rpl9
2.81065e-40	0.257502	0.854	0.744	8.7279e-36	2	Gm9493
2.6822e-39	0.283922	0.423	0.271	8.32904e-35	2	Grap2
5.45793e-39	0.266216	0.32	0.176	1.69485e-34	2	Pdlim1
2.5683e-38	0.313587	0.377	0.231	7.97534e-34	2	Trib2
8.17925e-38	0.280386	0.477	0.321	2.5399e-33	2	Kbtbd11
5.92279e-34	0.252968	0.26	0.135	1.8392e-29	2	Bach2
1.76058e-33	0.310566	0.384	0.252	5.46714e-29	2	Chchd10
9.52791e-32	0.288483	0.276	0.157	2.9587e-27	2	Ugcg
3.70731e-30	0.25321	0.489	0.351	1.15123e-25	2	Smad7
7.54038e-18	0.443419	0.254	0.168	2.34151e-13	2	Gm12840
1.97393e-281	0.910587	0.928	0.698	6.12965e-277	3	Izumo1r
4.05739e-254	0.718004	0.96	0.736	1.25994e-249	3	Ikzf2
8.78276e-237	0.956876	0.422	0.072	2.72731e-232	3	Cd83
1.24292e-227	0.866252	0.515	0.137	3.85964e-223	3	Cst7
1.64291e-207	0.823359	0.657	0.246	5.10172e-203	3	Maf
2.26042e-191	1.00125	0.772	0.48	7.01928e-187	3	Tnfrsf4
1.70642e-189	0.764647	0.825	0.571	5.29893e-185	3	Zfp36l1
9.94626e-169	0.822417	0.602	0.279	3.08861e-164	3	Tbc1d4
1.34299e-163	0.907504	0.395	0.103	4.17038e-159	3	Tnfrsf9
1.99944e-153	0.662991	0.717	0.444	6.20887e-149	3	Itm2c
1.27696e-142	0.495406	0.94	0.822	3.96535e-138	3	AW112010
1.60952e-138	0.657186	0.309	0.066	4.99805e-134	3	Pdcd1
8.47323e-138	0.738753	0.452	0.166	2.63119e-133	3	Bcl2a1b
3.34842e-134	0.578211	0.703	0.379	1.03979e-129	3	S100a11
4.11382e-128	0.397749	0.989	0.975	1.27746e-123	3	Cd3g
2.05322e-123	0.672328	0.622	0.353	6.37586e-119	3	Samsn1
3.27543e-120	0.585384	0.325	0.088	1.01712e-115	3	2610204G07Rik
1.52562e-114	0.602492	0.575	0.298	4.73752e-110	3	Cd82
3.73482e-113	0.710913	0.923	0.835	1.15977e-108	3	H2afz
4.43868e-110	0.659186	0.403	0.156	1.37834e-105	3	Rilpl2
6.04159e-109	0.394669	0.95	0.873	1.87609e-104	3	Ptprcap
5.32505e-108	0.720749	0.922	0.84	1.65359e-103	3	Srgn
1.35989e-104	0.580394	0.489	0.228	4.22287e-100	3	Nt5e
5.96158e-103	0.531595	0.518	0.257	1.85125e-98	3	Tox
1.54391e-101	0.622465	0.381	0.142	4.7943e-97	3	Eea1
4.346e-98	0.563917	0.293	0.087	1.34956e-93	3	Hivep3
4.54751e-97	0.566363	0.629	0.384	1.41214e-92	3	2310001H17Rik
1.35411e-96	0.584394	0.267	0.069	4.20492e-92	3	Nav2
1.39453e-96	0.52915	0.766	0.578	4.33044e-92	3	Tnfrsf18
8.46568e-96	0.511283	0.615	0.345	2.62885e-91	3	Nrp1
1.69557e-95	0.534062	0.789	0.616	5.26526e-91	3	Hspa5
2.52236e-94	0.430642	0.264	0.071	7.8327e-90	3	Tnfsf11
9.61987e-93	0.527965	0.302	0.096	2.98726e-88	3	Cd74
8.87106e-92	0.594287	0.386	0.159	2.75473e-87	3	Batf
9.40112e-89	0.307536	0.989	0.978	2.91933e-84	3	Cd3d
1.42211e-87	0.630483	0.496	0.269	4.41607e-83	3	Cd81
1.12347e-85	0.464219	0.387	0.164	3.4887e-81	3	Tiam1
8.72147e-83	0.603242	0.65	0.449	2.70828e-78	3	Sh2d1a
7.41395e-82	0.500332	0.408	0.187	2.30226e-77	3	Nfatc1
2.16626e-81	0.293111	0.979	0.956	6.72687e-77	3	Cd3e
1.20184e-78	0.486392	0.74	0.551	3.73207e-74	3	Pou2f2
4.1345e-78	0.549044	0.541	0.321	1.28389e-73	3	Hif1a
9.64604e-78	0.528477	0.578	0.353	2.99538e-73	3	Ctla4
9.00383e-76	0.439762	0.769	0.607	2.79596e-71	3	AC149090.1
1.14486e-73	0.371592	0.931	0.88	3.55515e-69	3	Trac
1.9019e-73	0.358606	0.273	0.093	5.90597e-69	3	Tnfrsf1b
2.68241e-70	0.37927	0.253	0.084	8.3297e-66	3	Ptpn13
2.16695e-68	0.410023	0.294	0.115	6.72903e-64	3	Lax1
2.53895e-67	0.441901	0.435	0.23	7.88421e-63	3	Dapp1
1.69307e-66	0.476366	0.467	0.254	5.25748e-62	3	Icos
5.45303e-65	0.395044	0.416	0.214	1.69333e-60	3	Mrps6
6.42145e-63	0.351985	0.252	0.091	1.99405e-58	3	Casp3
8.76344e-61	0.4132	0.538	0.342	2.72131e-56	3	Zap70
2.07123e-60	0.385523	0.421	0.224	6.43179e-56	3	Sh3bgrl
4.25838e-60	0.392345	0.294	0.125	1.32236e-55	3	Dusp1
6.34861e-59	0.342393	0.301	0.128	1.97144e-54	3	Cyfip1
9.05216e-59	0.402403	0.331	0.154	2.81097e-54	3	Odc1
1.03096e-58	0.266259	0.933	0.89	3.20145e-54	3	Srrm2
1.42623e-58	0.473735	0.529	0.335	4.42888e-54	3	Gata3
1.91893e-57	0.371109	0.348	0.168	5.95886e-53	3	Ephx1
1.03091e-56	0.543563	0.597	0.435	3.2013e-52	3	Xist
2.09877e-56	0.365779	0.734	0.57	6.51732e-52	3	Smpdl3a
3.41204e-56	0.386532	0.383	0.197	1.05954e-51	3	Smco4
5.6398e-55	0.488752	0.533	0.359	1.75133e-50	3	Prkca
8.06907e-55	0.40308	0.752	0.633	2.50569e-50	3	Sdf4
9.89333e-55	0.35389	0.363	0.183	3.07218e-50	3	Wls
2.09799e-54	0.35363	0.535	0.342	6.51488e-50	3	Itgal
4.2917e-54	0.373922	0.526	0.341	1.3327e-49	3	Ctsb
8.40247e-54	0.293175	0.96	0.934	2.60922e-49	3	Mbnl1
9.25227e-54	0.362855	0.766	0.629	2.87311e-49	3	Ankrd12
9.67041e-54	0.390925	0.526	0.342	3.00295e-49	3	Ptpn22
1.98742e-53	0.353591	0.641	0.464	6.17153e-49	3	Sec11c
7.70295e-53	0.410575	0.318	0.154	2.392e-48	3	Cd200
3.02793e-52	0.375864	0.505	0.323	9.40263e-48	3	Tnfaip8
5.22068e-52	0.339545	0.354	0.181	1.62118e-47	3	Swap70
1.5845e-47	0.342582	0.54	0.37	4.92036e-43	3	Nfkb1
1.16254e-46	0.372409	0.602	0.448	3.61003e-42	3	Gimap5
1.42057e-46	0.323147	0.27	0.124	4.41131e-42	3	Nsmaf
2.06215e-46	0.343647	0.427	0.255	6.40358e-42	3	Crlf2
3.55139e-46	0.298964	0.908	0.863	1.10281e-41	3	Cd2
8.61304e-46	0.325018	0.268	0.122	2.67461e-41	3	Gm26669
8.87783e-45	0.318419	0.496	0.313	2.75683e-40	3	Arhgap31
1.06875e-43	0.340207	0.572	0.404	3.3188e-39	3	Camk2d
1.58918e-43	0.351344	0.366	0.205	4.93487e-39	3	Jarid2
1.67363e-42	0.462728	0.7	0.601	5.19712e-38	3	Ighm
4.49077e-42	0.294098	0.699	0.558	1.39452e-37	3	Ddx24
4.55161e-42	0.344006	0.652	0.527	1.41341e-37	3	Lbh
6.57503e-42	0.292818	0.287	0.141	2.04174e-37	3	Fam129a
9.30068e-42	0.36739	0.627	0.481	2.88814e-37	3	Nrip1
2.72639e-41	0.327296	0.301	0.156	8.46627e-37	3	AI504432
1.9785e-40	0.333359	0.475	0.313	6.14383e-36	3	Agfg1
2.48208e-40	0.313791	0.596	0.435	7.70759e-36	3	St13
1.15687e-39	0.321428	0.415	0.254	3.59244e-35	3	Cers4
2.20244e-39	0.279154	0.287	0.143	6.83923e-35	3	Gprin3
2.45199e-39	0.276859	0.308	0.161	7.61417e-35	3	Relb
3.28263e-39	0.277204	0.875	0.82	1.01935e-34	3	Gapdh
3.73754e-39	0.286912	0.672	0.538	1.16062e-34	3	Pebp1
2.04498e-38	0.301391	0.381	0.228	6.35028e-34	3	Stx6
2.19375e-38	0.285252	0.73	0.584	6.81226e-34	3	Apobec3
7.79899e-38	0.355806	0.345	0.201	2.42182e-33	3	Tnfsf8
1.43377e-37	0.31793	0.381	0.23	4.4523e-33	3	Vmp1
2.28192e-37	0.272	0.451	0.285	7.08605e-33	3	Pglyrp1
2.02625e-36	0.331345	0.293	0.158	6.29211e-32	3	Kdm2b
2.30587e-36	0.2673	0.277	0.141	7.16041e-32	3	AU020206
3.43093e-36	0.36429	0.487	0.343	1.06541e-31	3	Bmyc
5.56446e-36	0.272544	0.824	0.751	1.72793e-31	3	Dad1
3.08845e-35	0.308468	0.62	0.48	9.59056e-31	3	Fyn
3.90399e-35	0.298158	0.774	0.694	1.21231e-30	3	39326
7.28332e-35	0.26742	0.295	0.159	2.26169e-30	3	Vamp5
1.10647e-34	0.33123	0.495	0.34	3.43591e-30	3	Zbtb20
1.12848e-34	0.282228	0.577	0.432	3.50428e-30	3	Plgrkt
2.8958e-34	0.296786	0.564	0.42	8.99232e-30	3	Prkch
6.93045e-34	0.330927	0.741	0.635	2.15211e-29	3	Junb
1.06086e-33	0.286659	0.43	0.279	3.2943e-29	3	Psen2
4.96801e-33	0.257502	0.328	0.193	1.54271e-28	3	Ctsz
1.08964e-32	0.39932	0.448	0.309	3.38365e-28	3	Gpr183
2.18869e-32	0.250893	0.73	0.627	6.79655e-28	3	Rap1a
2.43224e-32	0.285463	0.547	0.402	7.55284e-28	3	Il2rb
3.43129e-32	0.250062	0.336	0.197	1.06552e-27	3	Nfat5
3.59657e-32	0.361898	0.37	0.239	1.11684e-27	3	Orai1
1.23147e-31	0.27952	0.43	0.285	3.82408e-27	3	Dnajc1
8.06215e-31	0.304801	0.402	0.268	2.50354e-26	3	Gstp3
1.79529e-30	0.331714	0.331	0.201	5.57492e-26	3	Cldnd1
2.16637e-30	0.260554	0.448	0.302	6.72723e-26	3	Lrp10
5.22892e-30	0.290161	0.458	0.321	1.62374e-25	3	Fam3c
2.00668e-29	0.280529	0.332	0.203	6.23133e-25	3	Arhgap5
2.57869e-29	0.300901	0.512	0.374	8.00759e-25	3	Ipcef1
9.04762e-29	0.251082	0.283	0.161	2.80956e-24	3	Mdfic
1.59868e-28	0.367754	0.742	0.668	4.96439e-24	3	Nfkbia
1.87468e-28	0.27933	0.644	0.532	5.82146e-24	3	Tespa1
2.23588e-28	0.291712	0.348	0.225	6.94307e-24	3	Fam162a
8.34314e-28	0.28232	0.281	0.161	2.59079e-23	3	Kdm6b
1.44171e-27	0.260132	0.564	0.426	4.47695e-23	3	Lcp2
1.58961e-27	0.269832	0.432	0.304	4.93622e-23	3	Zbtb1
3.30931e-27	0.297779	0.655	0.55	1.02764e-22	3	Ier5
3.90843e-27	0.326786	0.46	0.332	1.21368e-22	3	Art2b
8.1468e-27	0.302154	0.664	0.547	2.52983e-22	3	Kcnq1ot1
2.1754e-25	0.259547	0.558	0.435	6.75528e-21	3	Ifi27
6.94098e-24	0.270879	0.357	0.241	2.15538e-19	3	Hdac7
7.04122e-24	0.253755	0.557	0.438	2.18651e-19	3	Pkp3
9.6344e-24	0.287363	0.664	0.587	2.99177e-19	3	Calr
1.20774e-22	0.286689	0.546	0.442	3.75039e-18	3	Mxd4
1.10181e-20	0.251803	0.468	0.354	3.42145e-16	3	St8sia4
6.85007e-20	0.275162	0.368	0.26	2.12715e-15	3	Rel
1.1309e-17	0.281756	0.462	0.368	3.51179e-13	3	Arid5b
2.75669e-17	0.747017	0.924	0.896	8.56035e-13	3	Gm42418
5.25625e-17	0.253515	0.564	0.467	1.63222e-12	3	Capg
2.50826e-10	0.253683	0.531	0.472	7.7889e-06	3	Id3
0	2.11277	0.618	0.054	0	4	S100a4
4.97973e-305	1.97255	0.688	0.149	1.54636e-300	4	S100a6
2.29308e-216	0.916575	0.273	0.014	7.1207e-212	4	Ccr2
1.33326e-204	0.961245	0.994	0.877	4.14016e-200	4	S100a10
1.41842e-183	0.961311	0.869	0.428	4.40461e-179	4	S100a11
5.73196e-173	0.841428	0.446	0.088	1.77995e-168	4	Il18r1
2.8037e-166	1.2855	0.728	0.333	8.70632e-162	4	Itgb1
8.54897e-148	0.853226	0.619	0.224	2.65471e-143	4	Ahnak
3.4151e-130	1.10303	0.714	0.364	1.06049e-125	4	Lgals1
4.53968e-129	0.430882	0.255	0.032	1.40971e-124	4	Myo1f
2.0195e-119	0.499627	0.302	0.054	6.27116e-115	4	Gna15
1.16742e-118	0.766154	0.447	0.131	3.62518e-114	4	Rora
6.69342e-118	0.762978	0.739	0.33	2.07851e-113	4	Maf
1.08447e-108	0.974118	0.93	0.775	3.36759e-104	4	Crip1
2.2558e-104	0.620129	0.91	0.764	7.00492e-100	4	Lsp1
2.64808e-104	0.648659	0.759	0.44	8.22308e-100	4	Prr13
1.03356e-99	0.294901	1	1	3.20951e-95	4	Tmsb4x
1.04429e-98	0.640422	0.455	0.153	3.24283e-94	4	Glrx
8.62152e-96	0.973438	0.761	0.505	2.67724e-91	4	Vim
3.11933e-92	0.776544	0.726	0.432	9.68645e-88	4	Tagln2
1.37941e-87	0.578195	0.848	0.631	4.28348e-83	4	Itgb7
1.41772e-77	0.515572	0.316	0.092	4.40243e-73	4	Cdc25b
1.95754e-77	0.354121	0.959	0.853	6.07876e-73	4	Srgn
4.91753e-77	0.441395	0.936	0.829	1.52704e-72	4	Cdc42
7.88474e-75	0.609732	0.709	0.451	2.44845e-70	4	Emb
1.12884e-72	0.654707	0.792	0.574	3.5054e-68	4	Hmgb2
1.75382e-72	0.642548	0.693	0.418	5.44614e-68	4	Ifngr1
8.42952e-71	0.543506	0.733	0.461	2.61762e-66	4	Capg
2.77176e-69	0.572169	0.576	0.286	8.60714e-65	4	Icos
3.21349e-67	0.462364	0.864	0.731	9.97885e-63	4	Tspo
6.51789e-66	0.946357	0.564	0.308	2.024e-61	4	Ly6a
9.35076e-65	0.369233	0.937	0.851	2.90369e-60	4	Myl12b
8.8733e-61	0.552683	0.777	0.551	2.75543e-56	4	Atp2b1
1.07402e-60	0.655741	0.669	0.409	3.33516e-56	4	Il7r
3.83318e-60	0.568818	0.297	0.099	1.19032e-55	4	Cxcr3
2.99982e-59	0.545359	0.952	0.848	9.31535e-55	4	AW112010
9.49325e-58	0.437889	0.279	0.089	2.94794e-53	4	Anxa2
3.099e-56	0.44525	0.892	0.773	9.62332e-52	4	Emp3
5.74761e-56	0.517874	0.499	0.251	1.78481e-51	4	Slc4a7
1.45055e-53	0.525979	0.659	0.439	4.5044e-49	4	Ass1
7.08526e-53	0.373617	0.99	0.979	2.20019e-48	4	Itm2b
5.86167e-51	0.415049	0.802	0.624	1.82022e-46	4	Gmfg
5.20576e-50	0.31238	0.932	0.875	1.61655e-45	4	Clic1
1.4207e-49	0.469089	0.442	0.213	4.41171e-45	4	Cldnd1
1.51165e-47	0.348216	0.322	0.127	4.69413e-43	4	Acot7
8.56666e-47	0.443405	0.682	0.501	2.66021e-42	4	S100a13
3.43389e-46	0.341932	0.279	0.101	1.06633e-41	4	Gpr68
3.43213e-44	0.381151	0.979	0.969	1.06578e-39	4	Actg1
3.48475e-44	0.446494	0.594	0.394	1.08212e-39	4	Anxa6
8.69905e-43	0.500006	0.657	0.481	2.70132e-38	4	Pycard
5.49137e-42	0.356975	0.844	0.697	1.70523e-37	4	Lcp1
1.01337e-41	0.343069	0.447	0.23	3.14683e-37	4	Smco4
2.6965e-40	0.281885	0.964	0.935	8.37343e-36	4	Sh3bgrl3
4.9955e-40	0.357259	0.356	0.163	1.55125e-35	4	Fam129a
1.57128e-39	0.3812	0.45	0.248	4.8793e-35	4	Flna
1.72096e-39	0.3797	0.804	0.631	5.3441e-35	4	Selplg
2.06974e-39	0.403873	0.772	0.575	6.42718e-35	4	Pim1
4.68739e-39	0.332817	0.302	0.128	1.45557e-34	4	Rcbtb2
8.95933e-38	0.408498	0.76	0.604	2.78214e-33	4	Dock2
2.26279e-37	0.377512	0.461	0.26	7.02666e-33	4	Gm2a
2.39639e-37	0.383829	0.296	0.126	7.44151e-33	4	H1f0
8.68233e-37	0.270132	0.962	0.921	2.69612e-32	4	Fxyd5
1.42383e-36	0.408295	0.59	0.4	4.42143e-32	4	Serinc3
3.78572e-36	0.350996	0.411	0.218	1.17558e-31	4	S1pr4
1.0233e-35	0.279513	0.907	0.859	3.17766e-31	4	Laptm5
6.92113e-35	0.318118	0.513	0.302	2.14922e-30	4	Sla
1.78234e-34	0.39328	0.705	0.55	5.53471e-30	4	Atp1b3
1.27061e-33	0.370209	0.547	0.353	3.94562e-29	4	Thy1
7.89039e-33	0.394909	0.705	0.547	2.4502e-28	4	Ppp1r12a
7.9538e-33	0.277606	0.904	0.863	2.46989e-28	4	Arpc1b
4.68168e-32	0.303786	0.325	0.157	1.4538e-27	4	Atxn1
5.58338e-32	0.294252	0.262	0.113	1.73381e-27	4	Runx3
1.46194e-31	0.323228	0.498	0.303	4.53976e-27	4	Psen2
1.63126e-31	0.265842	0.926	0.9	5.06555e-27	4	Gnai2
2.35139e-31	0.304241	0.299	0.141	7.30178e-27	4	Sdcbp2
4.1658e-31	0.267053	0.941	0.902	1.29361e-26	4	Calm1
6.37449e-31	0.278772	0.787	0.61	1.97947e-26	4	Ighm
1.23472e-30	0.404312	0.497	0.316	3.83418e-26	4	Pglyrp1
3.24866e-30	0.346015	0.874	0.794	1.00881e-25	4	Samhd1
3.54447e-30	0.298136	0.364	0.19	1.10067e-25	4	Aplp2
3.93924e-30	0.318345	0.756	0.614	1.22325e-25	4	Apobec3
2.97455e-29	0.326414	0.419	0.241	9.23688e-25	4	Mif4gd
7.10497e-29	0.361728	0.6	0.411	2.20631e-24	4	Nrp1
1.75341e-28	0.334836	0.462	0.284	5.44485e-24	4	Tpst2
1.80439e-28	0.270561	0.844	0.769	5.60316e-24	4	Ppp1ca
9.52403e-28	0.327903	0.544	0.368	2.9575e-23	4	AI467606
1.4496e-27	0.288098	0.364	0.197	4.50143e-23	4	Cdc42ep3
2.29816e-27	0.347202	0.424	0.257	7.13649e-23	4	Selenop
4.31121e-27	0.354597	0.659	0.51	1.33876e-22	4	Iqgap1
5.59952e-27	0.337917	0.682	0.572	1.73882e-22	4	Cd48
6.0087e-27	0.296624	0.664	0.502	1.86588e-22	4	Vamp8
2.17615e-26	0.318398	0.299	0.152	6.7576e-22	4	Matk
2.28167e-26	0.335085	0.435	0.265	7.08527e-22	4	Ubl3
2.37095e-26	0.384783	0.559	0.395	7.3625e-22	4	Spn
4.62457e-26	0.433562	0.938	0.919	1.43607e-21	4	Ifi27l2a
6.01053e-26	0.325986	0.392	0.227	1.86645e-21	4	Fcho2
1.40913e-25	0.308718	0.432	0.267	4.37577e-21	4	Fli1
1.11786e-24	0.33258	0.598	0.448	3.4713e-20	4	Fam107b
4.91943e-24	0.281887	0.738	0.617	1.52763e-19	4	Gnb2
1.9466e-23	0.298117	0.824	0.729	6.04476e-19	4	Cd47
3.01728e-23	0.308231	0.486	0.327	9.36955e-19	4	Cmtm7
3.27423e-23	0.398049	0.572	0.441	1.01675e-18	4	Epsti1
3.87995e-23	0.282078	0.309	0.168	1.20484e-18	4	AU020206
4.5205e-23	0.326833	0.636	0.48	1.40375e-18	4	Ripor2
6.66843e-23	0.265327	0.455	0.285	2.07075e-18	4	Cers4
6.76369e-23	0.270801	0.484	0.317	2.10033e-18	4	Vsir
8.57787e-23	0.279172	0.396	0.245	2.66369e-18	4	Myo1g
5.72308e-22	0.272193	0.337	0.192	1.77719e-17	4	Rbl2
6.64556e-22	0.421453	0.282	0.153	2.06364e-17	4	Socs2
1.61857e-21	0.531335	0.281	0.156	5.02613e-17	4	Id2
1.62554e-21	0.277203	0.713	0.588	5.04778e-17	4	Fkbp1a
1.82215e-21	0.251365	0.823	0.745	5.65832e-17	4	37135
2.53003e-21	0.269339	0.612	0.456	7.85649e-17	4	Pkp3
1.45693e-20	0.270787	0.587	0.448	4.52419e-16	4	Capns1
1.7103e-20	0.268942	0.749	0.671	5.31101e-16	4	Arpc5
3.02945e-20	0.271195	0.846	0.756	9.40737e-16	4	Tpr
5.8549e-20	0.27681	0.806	0.719	1.81812e-15	4	Ifi203
3.68675e-19	0.270324	0.745	0.64	1.14485e-14	4	Zfp36l2
1.24949e-18	0.275519	0.499	0.356	3.88003e-14	4	Crtc3
1.74503e-18	0.293669	0.612	0.499	5.41883e-14	4	Gpx1
3.19385e-18	0.27675	0.733	0.621	9.91786e-14	4	Gm26740
4.30615e-18	0.271453	0.796	0.685	1.33719e-13	4	Txnip
1.94458e-17	0.253909	0.64	0.51	6.03851e-13	4	Dnajc8
3.28757e-17	0.294924	0.764	0.61	1.02089e-12	4	Klf2
8.7388e-17	0.256697	0.424	0.287	2.71366e-12	4	Tmem71
4.85502e-16	0.288368	0.404	0.284	1.50763e-11	4	Tesc
9.33925e-16	0.259774	0.606	0.499	2.90012e-11	4	Xrn2
8.05083e-15	0.263441	0.605	0.489	2.50002e-10	4	Clint1
1.40123e-14	0.250669	0.463	0.341	4.35123e-10	4	Klhl6
6.06127e-14	0.281737	0.406	0.296	1.88221e-09	4	Ebp
9.45396e-13	0.256154	0.406	0.296	2.93574e-08	4	Dnajc15
3.51641e-11	0.313514	0.613	0.555	1.09195e-06	4	Itga4
5.97516e-07	0.263705	0.423	0.343	0.0185547	4	Igtp
