# Supplementary material for: Efficient IL-2R signaling differentially affects the stability, function, and composition of the regulatory T-cell pool
Source: Cell Mol Immunol. 2021 Jan 6;18(2):398–414. doi: 10.1038/s41423-020-00599-z (PMC8027001; doi:10.1038/s41423-020-00599-z)
Supplement: Supplementary file 4 — Supplementary Table 4 [file 41423_2020_599_MOESM4_ESM.xlsx]

## Sheet: cluster_1.WT_Hypo_markers
p_val	avg_logFC	pct.1	pct.2	p_val_adj	cluster	gene
6.36e-07	0.757046	0.964	0.74	0.0197474	Hypo	Gm9493
5.8e-05	0.831683	0.714	0.299	1	Hypo	Xist
6.02e-05	0.493164	1	0.883	1	Hypo	Wdr89
0.000177677	0.446587	0.321	0.052	1	Hypo	Rrp7a
0.000483105	0.560036	0.75	0.455	1	Hypo	Ppdpf
0.000596048	0.591366	0.536	0.208	1	Hypo	Ptpn22
0.00106903	0.290492	1	0.987	1	Hypo	Oaz1
0.00119936	0.537462	0.321	0.078	1	Hypo	Rnf4
0.00149179	0.396271	0.75	0.442	1	Hypo	Ccdc12
0.00152373	0.467879	0.821	0.623	1	Hypo	Prdx1
0.0016498	0.529294	0.679	0.39	1	Hypo	Ncoa7
0.00209461	0.348439	1	0.909	1	Hypo	Rpl7a
0.00213174	0.373708	0.286	0.065	1	Hypo	Slc25a20
0.00248013	0.587775	0.857	0.701	1	Hypo	Ifi206
0.0024892	0.467185	0.429	0.156	1	Hypo	Ctdspl2
0.00262666	0.450821	0.857	0.779	1	Hypo	Snrpg
0.0029323	0.525872	0.607	0.325	1	Hypo	Rnaset2a
0.00296862	0.547218	0.5	0.247	1	Hypo	Rbm28
0.00302154	0.398857	0.429	0.156	1	Hypo	Lipa
0.00320581	0.439017	0.964	0.87	1	Hypo	Ifit1
0.00364913	0.534864	0.643	0.403	1	Hypo	Paip2
0.00369933	0.462042	0.714	0.519	1	Hypo	Gpsm3
0.00395216	0.427933	0.786	0.649	1	Hypo	Cox5b
0.00435	0.567773	0.286	0.078	1	Hypo	D830025C05Rik
0.00473444	0.451056	0.321	0.104	1	Hypo	Dync1h1
0.0048536	0.478322	0.464	0.195	1	Hypo	Ggps1
0.00505362	0.536223	0.393	0.156	1	Hypo	Xbp1
0.00520387	0.658042	0.5	0.26	1	Hypo	Fam111a
0.00526635	0.428039	0.286	0.078	1	Hypo	Ap2a2
0.00546932	0.389447	0.286	0.078	1	Hypo	Etfbkmt
0.00546932	0.325456	0.286	0.078	1	Hypo	Dnase2a
0.00553279	0.435284	0.607	0.325	1	Hypo	Il7r
0.00626325	0.581346	0.357	0.13	1	Hypo	Icos
0.00635366	0.358214	0.286	0.078	1	Hypo	Cwc25
0.00647148	0.442882	0.321	0.104	1	Hypo	Ahnak
0.00659396	0.31033	0.286	0.078	1	Hypo	Abca7
0.00665805	0.429131	0.393	0.156	1	Hypo	Nfyb
0.00668938	0.42872	0.429	0.169	1	Hypo	Gm11361
0.00700951	0.50513	0.464	0.234	1	Hypo	Prkacb
0.00749694	0.331631	0.679	0.416	1	Hypo	Zc3h15
0.00868308	0.401499	0.821	0.649	1	Hypo	Usp18
0.0097538	0.466995	0.643	0.403	1	Hypo	Gm9844
0.00983528	0.346831	0.786	0.545	1	Hypo	Prpf38b
3.27e-08	0.763826	0.987	0.786	0.00101687	WT	Rpl36a
3.43e-08	0.51029	1	1	0.00106463	WT	Rplp2
4.44e-07	1.12209	0.948	0.5	0.0138022	WT	Jund
1.27e-06	0.403632	1	1	0.0394917	WT	Rps7
3.45e-06	1.26098	0.519	0	0.10713	WT	Dusp2
7.86e-06	0.941952	0.818	0.429	0.24408	WT	Mcl1
1.58e-05	0.651658	0.935	0.571	0.491069	WT	Aes
2.43e-05	0.40217	1	1	0.755473	WT	Tmsb10
9.98e-05	0.917122	0.844	0.643	1	WT	Klf2
0.000192068	0.697601	0.377	0	1	WT	Alyref
0.000298607	0.761563	0.519	0.143	1	WT	Gm10073
0.000382008	0.70649	0.623	0.25	1	WT	Rac1
0.000399634	0.610063	0.571	0.179	1	WT	Gnb1
0.00051166	0.335052	1	1	1	WT	Rpl23a
0.000619364	0.635579	0.61	0.25	1	WT	Srsf2
0.000828716	0.645139	0.494	0.143	1	WT	Lamp1
0.000928897	0.673657	0.442	0.107	1	WT	Otulin
0.000931635	0.644103	0.649	0.357	1	WT	Sfpq
0.00139918	0.407623	0.766	0.464	1	WT	Rps27
0.00179418	0.519849	0.338	0.036	1	WT	Nlrc5
0.00216539	0.490548	0.844	0.679	1	WT	Gnas
0.00308975	0.555723	0.675	0.321	1	WT	Hnrnpd
0.0031738	0.54395	0.429	0.143	1	WT	Vgll4
0.00325835	0.376546	0.987	0.821	1	WT	Rpl31
0.00337615	0.592831	0.364	0.071	1	WT	Ppp1r14b
0.00405347	0.465159	0.429	0.143	1	WT	Znrd1
0.00410311	0.355108	0.857	0.643	1	WT	Arf5
0.00415733	0.478727	0.818	0.571	1	WT	Rpl9
0.00599049	0.511193	0.584	0.286	1	WT	Smap1
0.00722752	0.491177	0.688	0.393	1	WT	Klf13
0.00743283	0.591283	0.662	0.393	1	WT	Junb
0.00755332	0.507781	0.506	0.214	1	WT	Grk6
0.00837939	0.681853	0.468	0.179	1	WT	Ms4a4c
0.00968469	0.475497	0.312	0.071	1	WT	Rae1

## Sheet: cluster_2.WT_Hypo_markers
p_val	avg_logFC	pct.1	pct.2	p_val_adj	cluster	gene
8.04e-138	1.01319	0.778	0.254	2.5e-133	Hypo	Xist
1.84e-106	0.622535	0.935	0.824	5.71e-102	Hypo	Gm9493
5.48e-105	0.617413	0.939	0.822	1.7e-100	Hypo	Wdr89
1.22e-48	0.425948	0.873	0.793	3.79e-44	Hypo	Snrpg
1.2e-43	0.326601	0.94	0.915	3.73e-39	Hypo	Rpl36al
3.59e-42	0.348103	0.928	0.904	1.12e-37	Hypo	Rpl7a
1.49e-37	0.453375	0.821	0.675	4.63e-33	Hypo	Ikzf2
9.69e-26	0.432003	0.675	0.551	3.01e-21	Hypo	AC149090.1
1.71e-22	0.341175	0.703	0.618	5.3e-18	Hypo	Uba52
2.99e-17	0.251664	0.869	0.864	9.27e-13	Hypo	Pdcd4
2.44e-15	0.282145	0.693	0.662	7.58e-11	Hypo	Rpl36a-ps1
1.77e-10	0.277895	0.536	0.485	5.49e-06	Hypo	Rpl27
2.58e-10	0.271057	0.43	0.339	8.02e-06	Hypo	Csnk2a1
8.96e-10	0.262093	0.318	0.227	2.78e-05	Hypo	Gm11361
1.48e-09	0.251267	0.332	0.244	4.6e-05	Hypo	Gm20594
9.47e-08	0.319293	0.409	0.326	0.00294004	Hypo	Il7r
4.59e-05	0.572499	0.294	0.239	1	Hypo	Gm12840
8.28e-167	0.907512	0.932	0.51	2.57e-162	WT	Aes
2.27e-155	0.44575	1	0.995	7.05e-151	WT	Rplp2
2.54e-145	0.946567	0.917	0.548	7.88e-141	WT	Jund
9e-136	0.879161	0.858	0.374	2.8e-131	WT	Mcl1
6.69e-128	0.641118	0.975	0.805	2.08e-123	WT	Rpl36a
1.74e-107	0.390392	1	1	5.4e-103	WT	Tmsb10
2.52e-101	0.318564	1	1	7.83e-97	WT	Rps7
9.73e-97	0.866776	0.894	0.642	3.02e-92	WT	Klf2
4.8e-92	0.675929	0.855	0.507	1.49e-87	WT	Gnas
1.25e-83	0.697921	0.595	0.173	3.88e-79	WT	Gm10073
4.22e-81	0.831356	0.552	0.149	1.31e-76	WT	Dusp2
5.46e-76	0.659072	0.582	0.176	1.7e-71	WT	Hnrnpd
1.54e-63	0.521313	0.853	0.559	4.78e-59	WT	Rps27
1.74e-61	0.602078	0.387	0.06	5.39e-57	WT	Otulin
1.24e-55	0.528033	0.566	0.216	3.86e-51	WT	Ppp2ca
6.96e-55	0.517784	0.343	0.048	2.16e-50	WT	Alyref
8.57e-50	0.529158	0.51	0.187	2.66e-45	WT	Grk6
7.79e-45	0.369932	0.93	0.8	2.42e-40	WT	Rpl35
3.24e-44	0.477143	0.48	0.186	1.01e-39	WT	Lamp1
6.5e-44	0.457924	0.62	0.319	2.02e-39	WT	Rac1
2.36e-43	0.442442	0.725	0.426	7.33e-39	WT	Klf13
3.93e-38	0.459065	0.432	0.159	1.22e-33	WT	Ppp1r14b
5.41e-37	0.443317	0.6	0.311	1.68e-32	WT	Arglu1
6.84e-35	0.387008	0.349	0.106	2.12e-30	WT	Rtn4
2.71e-34	0.371063	0.785	0.542	8.43e-30	WT	Rpl9
4e-33	0.39032	0.266	0.058	1.24e-28	WT	Crebzf
2.73e-32	0.383325	0.352	0.118	8.49e-28	WT	Csnk1g2
3.44e-32	0.40437	0.385	0.148	1.07e-27	WT	Ppp4r2
8.51e-32	0.361965	0.363	0.124	2.64e-27	WT	Snx20
2.93e-31	0.375847	0.611	0.345	9.11e-27	WT	Srsf2
2.05e-30	0.3782	0.566	0.314	6.38e-26	WT	Pcbp1
2.47e-28	0.354493	0.369	0.145	7.67e-24	WT	Ubn1
2.62e-28	0.368159	0.446	0.21	8.13e-24	WT	Smap1
5.16e-27	0.342204	0.263	0.075	1.6e-22	WT	Kdm1a
6.33e-25	0.293661	0.843	0.644	1.97e-20	WT	Pnrc1
2.69e-24	0.297565	0.539	0.299	8.35e-20	WT	Phf3
5.96e-23	0.296513	0.861	0.685	1.85e-18	WT	Bcl11b
1.08e-22	0.311217	0.514	0.286	3.35e-18	WT	Smarca5
1.27e-22	0.289655	0.726	0.512	3.94e-18	WT	Ncor1
3.6e-22	0.318954	0.432	0.227	1.12e-17	WT	Map4k4
4.28e-22	0.298613	0.299	0.118	1.33e-17	WT	Arf6
5.52e-22	0.281486	0.445	0.229	1.71e-17	WT	Tnrc6c
8.93e-22	0.318713	0.293	0.112	2.77e-17	WT	Cited2
1.23e-21	0.319239	0.542	0.323	3.81e-17	WT	Stk24
3.4e-21	0.312953	0.628	0.4	1.05e-16	WT	Sfpq
9.43e-21	0.27428	0.55	0.32	2.93e-16	WT	Pura
8.57e-20	0.269056	0.496	0.285	2.66e-15	WT	Rnf187
7.24e-19	0.253357	0.258	0.101	2.25e-14	WT	Srsf9
1.27e-18	0.281528	0.639	0.424	3.96e-14	WT	H2-T23
1.3e-18	0.261385	0.405	0.213	4.03e-14	WT	Dhx36
1.36e-18	0.321909	0.267	0.114	4.21e-14	WT	Ptms
1.12e-17	0.255997	0.463	0.265	3.48e-13	WT	Eno1
2.32e-17	0.257137	0.349	0.179	7.21e-13	WT	Cab39
1.18e-15	0.400427	0.29	0.144	3.67e-11	WT	Igfbp4
1.26e-15	0.255761	0.51	0.322	3.91e-11	WT	Atp11b
3.47e-14	0.252524	0.367	0.209	1.08e-09	WT	Ube2h
8.74e-14	0.304421	0.408	0.25	2.71e-09	WT	Ly6a
1.28e-07	0.339589	0.368	0.264	0.0039734	WT	Rgs1

## Sheet: cluster_3.WT_Hypo_markers
p_val	avg_logFC	pct.1	pct.2	p_val_adj	cluster	gene
5.7e-149	1.04288	0.949	0.303	1.77e-144	Hypo	Xist
1.96e-71	0.55425	0.912	0.731	6.1e-67	Hypo	Wdr89
1.04e-60	0.570039	0.838	0.669	3.24e-56	Hypo	Gm9493
1.59e-54	0.460464	0.898	0.764	4.94e-50	Hypo	Snrpg
5.54e-40	0.413334	0.306	0.074	1.72e-35	Hypo	Tsix
1.62e-34	0.323885	0.924	0.87	5.02e-30	Hypo	Rpl36al
1.98e-32	0.569322	0.274	0.072	6.14e-28	Hypo	Klrg1
6.34e-32	0.336405	0.891	0.844	1.97e-27	Hypo	Rpl7a
1.21e-26	0.348389	0.835	0.715	3.76e-22	Hypo	AC149090.1
3.97e-21	0.393782	0.775	0.635	1.23e-16	Hypo	Crip1
8.06e-20	0.377971	0.741	0.588	2.5e-15	Hypo	Maf
5.51e-19	0.310603	0.576	0.404	1.71e-14	Hypo	Rpl27
1.85e-18	0.369274	0.624	0.45	5.75e-14	Hypo	Gata3
3.58e-18	0.447885	0.38	0.201	1.11e-13	Hypo	S100a6
4.1e-17	0.329057	0.554	0.385	1.27e-12	Hypo	Rnaset2a
1.12e-15	0.27706	0.685	0.559	3.47e-11	Hypo	Rpl36a-ps1
3.41e-15	0.267122	0.7	0.562	1.06e-10	Hypo	Comt
4.47e-14	0.333932	0.581	0.422	1.39e-09	Hypo	Il7r
3.21e-13	0.259892	0.643	0.526	9.96e-09	Hypo	Uba52
6.24e-13	0.278221	0.438	0.28	1.94e-08	Hypo	Ahnak
4.32e-12	0.317936	0.5	0.364	1.34e-07	Hypo	Lgals1
5.32e-12	0.256671	0.502	0.353	1.65e-07	Hypo	Rnaset2b
3.11e-11	0.277944	0.402	0.261	9.67e-07	Hypo	2610204G07Rik
4.59e-11	0.316624	0.621	0.51	1.43e-06	Hypo	Pim1
2.37e-10	0.317294	0.608	0.493	7.35e-06	Hypo	Itgb1
1.37e-09	0.36552	0.93	0.918	4.25e-05	Hypo	H2afz
1.15e-08	0.693411	0.938	0.912	0.00035635	Hypo	Gm42418
1.95e-119	0.469819	0.997	0.992	6.05e-115	WT	Rplp2
2.52e-119	0.868441	0.897	0.612	7.83e-115	WT	Gnas
7.13e-118	0.921907	0.918	0.683	2.21e-113	WT	Jund
3.82e-107	0.775046	0.875	0.562	1.19e-102	WT	Aes
1.84e-86	0.781916	0.634	0.241	5.72e-82	WT	Hnrnpd
1.13e-83	0.739796	0.785	0.471	3.51e-79	WT	Mcl1
6.95e-74	0.965595	0.57	0.203	2.16e-69	WT	Dusp2
2.05e-68	0.569428	0.909	0.786	6.38e-64	WT	Rpl36a
1.16e-66	0.655052	0.519	0.166	3.61e-62	WT	Gm10073
1.45e-65	0.363499	1	0.999	4.51e-61	WT	Tmsb10
3.39e-50	0.544028	0.348	0.076	1.05e-45	WT	Alyref
1.35e-47	0.285418	0.995	0.99	4.18e-43	WT	Rps7
1.43e-44	0.532611	0.357	0.095	4.44e-40	WT	Otulin
6.8e-41	0.46185	0.744	0.524	2.11e-36	WT	Rps27
8.82e-41	0.506113	0.57	0.313	2.74e-36	WT	Ppp2ca
5.44e-40	0.495674	0.627	0.358	1.69e-35	WT	Smap1
1.34e-37	0.509948	0.617	0.375	4.16e-33	WT	Rac1
2.63e-36	0.487452	0.648	0.414	8.18e-32	WT	Arglu1
1.24e-33	0.467976	0.446	0.21	3.85e-29	WT	Lamp1
3.23e-33	0.419506	0.312	0.095	1e-28	WT	Ube2m
1.63e-29	0.395335	0.298	0.098	5.08e-25	WT	Kdm1a
2.88e-28	0.374824	0.339	0.131	8.94e-24	WT	Suds3
3.37e-28	0.438158	0.469	0.253	1.05e-23	WT	Ppp4r2
4.65e-28	0.422943	0.394	0.176	1.44e-23	WT	Snx20
7.2e-28	0.368482	0.805	0.692	2.24e-23	WT	Rpl35
8.69e-26	0.408935	0.37	0.169	2.7e-21	WT	Csnk1g2
2.88e-25	0.388968	0.353	0.157	8.94e-21	WT	Rtn4
6.69e-25	0.444603	0.392	0.195	2.08e-20	WT	Ppp1r14b
8.75e-25	0.404145	0.387	0.192	2.72e-20	WT	Arf6
4.71e-24	0.364192	0.291	0.111	1.46e-19	WT	Crebzf
6.87e-24	0.362209	0.665	0.486	2.13e-19	WT	Rpl9
8.22e-24	0.350919	0.319	0.132	2.55e-19	WT	Srsf9
2.54e-23	0.364102	0.264	0.095	7.89e-19	WT	Mtch1
2.72e-22	0.349127	0.279	0.109	8.44e-18	WT	Paxbp1
1.92e-21	0.366015	0.437	0.248	5.97e-17	WT	Tnrc6c
2.67e-21	0.355928	0.391	0.205	8.31e-17	WT	Grk6
3.09e-21	0.328787	0.319	0.142	9.6e-17	WT	Clptm1l
3.87e-21	0.426463	0.314	0.145	1.2e-16	WT	Cited2
1.57e-20	0.367657	0.556	0.378	4.87e-16	WT	Agfg1
4.63e-20	0.284378	0.272	0.11	1.44e-15	WT	Btbd1
4.69e-20	0.301626	0.813	0.694	1.46e-15	WT	Pnrc1
6.27e-20	0.305889	0.297	0.131	1.95e-15	WT	Ppm1a
1.11e-19	0.307731	0.532	0.349	3.45e-15	WT	Gnb1
6.75e-18	0.314756	0.277	0.125	2.1e-13	WT	Mapkapk2
1.14e-17	0.332888	0.556	0.396	3.54e-13	WT	Smarca5
2.42e-17	0.373832	0.402	0.242	7.52e-13	WT	Tmem243
5.03e-17	0.292267	0.738	0.595	1.56e-12	WT	Ncor1
1.28e-16	0.30413	0.286	0.135	3.97e-12	WT	Cd9
3.73e-16	0.282876	0.677	0.532	1.16e-11	WT	Sfpq
2.41e-15	0.293059	0.534	0.373	7.48e-11	WT	Pura
8.59e-15	0.347455	0.551	0.418	2.67e-10	WT	Srsf2
3.06e-14	0.268984	0.793	0.694	9.49e-10	WT	Bcl11b
7.9e-14	0.277739	0.527	0.395	2.45e-09	WT	Pcbp1
9.3e-14	0.271299	0.502	0.356	2.89e-09	WT	Rnf187
2.13e-13	0.268621	0.419	0.275	6.63e-09	WT	Dhx36
1.31e-12	0.267443	0.724	0.603	4.06e-08	WT	Psme2
3.72e-12	0.265533	0.306	0.181	1.16e-07	WT	Znrf1
6.62e-12	0.300675	0.344	0.217	2.06e-07	WT	Ptms
7.28e-12	0.299612	0.471	0.349	2.26e-07	WT	Klf13
1.69e-11	0.268838	0.362	0.228	5.25e-07	WT	Ubn1
3.24e-11	0.258052	0.345	0.223	1.01e-06	WT	Map4k4
4.32e-11	0.267738	0.441	0.313	1.34e-06	WT	Zfp644
7.91e-11	0.262127	0.356	0.234	2.46e-06	WT	Ube2h
4.68e-10	0.253939	0.526	0.406	1.45e-05	WT	Phf3
2.41e-09	0.266383	0.443	0.329	7.48e-05	WT	Tcf7
1.56e-08	0.290428	0.577	0.481	0.000483717	WT	Prkca
0.000613286	0.298549	0.452	0.407	1	WT	Rgs1
0.00497176	0.255357	0.652	0.632	1	WT	Trbc1

## Sheet: cluster_4.WT_Hypo_markers
p_val	avg_logFC	pct.1	pct.2	p_val_adj	cluster	gene
1.13305e-55	0.95813	0.897	0.295	3.51846e-51	Hypo	Xist
2.09189e-37	0.63586	0.862	0.623	6.49596e-33	Hypo	Gm9493
6.0092e-35	0.584657	0.902	0.719	1.86604e-30	Hypo	Wdr89
9.42376e-24	0.464092	0.878	0.739	2.92636e-19	Hypo	Snrpg
7.5915e-23	0.402024	0.939	0.868	2.35739e-18	Hypo	Rpl36al
3.62662e-22	0.451931	0.912	0.817	1.12617e-17	Hypo	Rpl7a
2.39114e-11	0.396898	0.536	0.339	7.42521e-07	Hypo	Rnaset2a
1.06659e-10	0.268112	0.297	0.114	3.31207e-06	Hypo	Ctse
1.75722e-10	0.394036	0.597	0.411	5.45669e-06	Hypo	Rpl36a-ps1
1.02487e-09	0.322715	0.69	0.547	3.18252e-05	Hypo	Comt
3.03946e-09	0.272774	0.798	0.699	9.43843e-05	Hypo	Rpl27-ps3
4.06572e-09	0.337443	0.496	0.297	0.000126253	Hypo	Rnaset2b
5.66198e-09	0.33532	0.663	0.498	0.000175821	Hypo	Uba52
8.90357e-09	0.353255	0.761	0.636	0.000276483	Hypo	AC149090.1
1.67324e-08	0.280303	0.56	0.368	0.000519591	Hypo	Rpl27
1.77815e-08	0.412357	0.377	0.203	0.000552169	Hypo	Socs2
7.01413e-08	0.266262	0.273	0.125	0.0021781	Hypo	Gm11361
9.46458e-08	0.283571	0.706	0.536	0.00293904	Hypo	Itga4
1.76628e-06	0.297683	0.743	0.607	0.0548483	Hypo	Il7r
0.00151541	0.27427	0.255	0.165	1	Hypo	Gm12840
3.92262e-67	0.928787	0.94	0.61	1.21809e-62	WT	Aes
6.29032e-55	0.823838	0.911	0.621	1.95333e-50	WT	Gnas
8.62202e-46	0.842109	0.906	0.729	2.6774e-41	WT	Jund
7.42882e-41	0.808487	0.652	0.228	2.30687e-36	WT	Hnrnpd
2.5574e-39	0.746297	0.806	0.435	7.9415e-35	WT	Mcl1
1.31155e-37	0.39914	0.998	0.992	4.07274e-33	WT	Rplp2
1.95244e-27	0.615077	0.384	0.066	6.06292e-23	WT	Alyref
7.96748e-27	0.658072	0.415	0.093	2.47414e-22	WT	Otulin
5.73156e-25	0.323664	0.998	0.997	1.77982e-20	WT	Tmsb10
2.50103e-23	0.694768	0.453	0.146	7.76645e-19	WT	Dusp2
1.51697e-22	0.83022	0.812	0.706	4.71063e-18	WT	Klf2
5.90752e-22	0.592733	0.444	0.149	1.83446e-17	WT	Gm10073
5.60304e-20	0.519675	0.685	0.408	1.73991e-15	WT	Rac1
2.69118e-19	0.544089	0.471	0.196	8.35693e-15	WT	Snx20
1.25784e-18	0.445605	0.272	0.045	3.90598e-14	WT	Sap30l
1.43121e-18	0.566311	0.645	0.401	4.44433e-14	WT	Smap1
2.52476e-18	0.476224	0.643	0.385	7.84014e-14	WT	Ppp2ca
1.34351e-17	0.529039	0.424	0.172	4.17199e-13	WT	Csnk1g2
1.61168e-17	0.434629	0.859	0.748	5.00474e-13	WT	Rpl36a
1.83676e-17	0.442712	0.317	0.08	5.70368e-13	WT	Ube2m
2.09037e-17	0.493937	0.743	0.544	6.49121e-13	WT	Rps27
5.87529e-16	0.473228	0.654	0.414	1.82445e-11	WT	Arglu1
4.3906e-13	0.392407	0.469	0.236	1.36341e-08	WT	Ubn1
4.71192e-13	0.413411	0.431	0.204	1.46319e-08	WT	Rtn4
1.64748e-12	0.414398	0.692	0.501	5.11591e-08	WT	Klf13
1.76211e-12	0.374242	0.312	0.117	5.47187e-08	WT	Mtch1
4.24778e-12	0.380772	0.498	0.271	1.31906e-07	WT	Grk6
9.61298e-12	0.450331	0.509	0.31	2.98512e-07	WT	Agfg1
1.26784e-11	0.410765	0.402	0.199	3.93704e-07	WT	Arf6
2.01773e-11	0.372705	0.333	0.138	6.26565e-07	WT	Suds3
3.23108e-11	0.349046	0.393	0.188	1.00335e-06	WT	Lamp1
3.24894e-10	0.393691	0.384	0.204	1.00889e-05	WT	Ppp4r2
3.84455e-10	0.375122	0.301	0.13	1.19385e-05	WT	Clptm1l
5.10756e-10	0.312208	0.297	0.119	1.58605e-05	WT	Btbd1
1.03102e-09	0.320253	0.346	0.162	3.20161e-05	WT	Znrf1
4.59094e-09	0.29629	0.804	0.66	0.000142563	WT	Ncor1
5.73329e-09	0.315811	0.603	0.424	0.000178036	WT	Gnb1
5.87342e-09	0.297943	0.259	0.101	0.000182387	WT	Rab35
6.74933e-09	0.304666	0.288	0.127	0.000209587	WT	Srsf9
9.96192e-09	0.328686	0.42	0.255	0.000309348	WT	Nsmce4a
1.58987e-08	0.318977	0.355	0.188	0.000493702	WT	Ppp1r14b
2.13837e-08	0.361094	0.656	0.536	0.000664028	WT	H2-T23
2.22174e-08	0.311576	0.554	0.377	0.000689918	WT	Pura
2.93977e-08	0.342698	0.46	0.289	0.000912887	WT	Map4k4
3.05691e-08	0.352006	0.4	0.236	0.000949262	WT	Tnrc6c
5.70495e-08	0.334219	0.533	0.385	0.00177156	WT	Pcbp1
1.5894e-07	0.345664	0.397	0.244	0.00493555	WT	Cited2
1.63723e-07	0.267592	0.268	0.119	0.00508408	WT	Kdm1a
2.40663e-07	0.315378	0.596	0.443	0.00747331	WT	Srsf2
2.45647e-07	0.273109	0.614	0.462	0.00762807	WT	Fyn
3.31704e-07	0.261755	0.833	0.751	0.0103004	WT	Bcl11b
3.61178e-07	0.298124	0.975	0.923	0.0112157	WT	AW112010
3.87129e-07	0.301948	0.33	0.188	0.0120215	WT	Tmem243
4.42952e-07	0.311323	0.781	0.676	0.013755	WT	Pnrc1
9.88443e-07	0.321449	0.496	0.355	0.0306941	WT	Smarca5
1.31576e-06	0.256288	0.281	0.143	0.0408584	WT	Crebzf
1.48255e-06	0.281582	0.661	0.533	0.0460375	WT	Rpl9
1.74344e-06	0.260379	0.692	0.578	0.0541391	WT	Psme2
2.01502e-06	0.260835	0.395	0.252	0.0625725	WT	Ctbp1
2.0585e-06	0.300108	0.292	0.162	0.0639225	WT	Ppm1a
2.4483e-06	0.313961	0.585	0.469	0.0760271	WT	Stk24
3.2224e-06	0.297335	0.386	0.247	0.100065	WT	Zfp91
3.55386e-06	0.294325	0.292	0.162	0.110358	WT	Ptms
5.21472e-06	0.280441	0.531	0.401	0.161933	WT	Phf3
6.68759e-06	0.289919	0.35	0.225	0.20767	WT	Ssbp3
2.34321e-05	0.261031	0.402	0.276	0.727637	WT	Prkca
2.79848e-05	0.25246	0.638	0.512	0.869011	WT	Sfpq
4.32363e-05	0.274477	0.283	0.178	1	WT	Aven
0.000167916	0.257626	0.536	0.451	1	WT	H2-Q6
0.000366794	0.271681	0.371	0.279	1	WT	Dhx36
0.00433613	0.695232	0.27	0.196	1	WT	Ccl5
