# Supplementary material for: Efficient IL-2R signaling differentially affects the stability, function, and composition of the regulatory T-cell pool
Source: Cell Mol Immunol. 2021 Jan 6;18(2):398–414. doi: 10.1038/s41423-020-00599-z (PMC8027001; doi:10.1038/s41423-020-00599-z)
Supplement: Supplementary file 5 — Supplementary Table 5 [file 41423_2020_599_MOESM5_ESM.xlsx]

## Sheet: Tabelle1
p_val	avg_logFC	pct.1	pct.2	p_val_adj	cluster	gene
0	1.08059	0.873	0.274	0	Hypo	Xist
1.13688e-190	0.548169	0.921	0.784	3.53036e-186	Hypo	Wdr89
6.00803e-156	0.53588	0.88	0.752	1.86567e-151	Hypo	Gm9493
6.97074e-127	0.438413	0.885	0.777	2.16462e-122	Hypo	Snrpg
9.77254e-94	0.321625	0.933	0.897	3.03467e-89	Hypo	Rpl36al
1.64496e-80	0.449819	0.76	0.609	5.1081e-76	Hypo	AC149090.1
1.73483e-80	0.327566	0.91	0.876	5.38717e-76	Hypo	Rpl7a
1.457e-71	0.355682	0.885	0.773	4.52443e-67	Hypo	Ikzf2
2.00695e-58	0.512646	0.514	0.317	6.23219e-54	Hypo	Maf
3.78262e-43	0.34198	0.484	0.331	1.17462e-38	Hypo	Rnaset2a
8.63049e-43	0.297504	0.653	0.524	2.68003e-38	Hypo	Comt
4.3479e-42	0.424047	0.327	0.169	1.35015e-37	Hypo	S100a6
3.54786e-41	0.408425	0.547	0.389	1.10172e-36	Hypo	Il7r
1.19489e-40	0.308746	0.9	0.891	3.7105e-36	Hypo	S100a10
6.35431e-37	0.294498	0.452	0.299	1.9732e-32	Hypo	Rnaset2b
1.92532e-36	0.351217	0.494	0.35	5.97869e-32	Hypo	Gata3
2.18258e-34	0.313395	0.376	0.227	6.77756e-30	Hypo	Ahnak
9.04334e-34	0.36937	0.48	0.338	2.80823e-29	Hypo	Itgb1
1.18531e-33	0.335779	0.582	0.44	3.68076e-29	Hypo	S100a11
8.04986e-33	0.309144	0.635	0.522	2.49972e-28	Hypo	Itga4
2.74585e-32	0.273062	0.669	0.575	8.5267e-28	Hypo	Uba52
1.56881e-28	0.261354	0.557	0.448	4.87163e-24	Hypo	Rpl27
3.23994e-27	0.253813	0.468	0.341	1.0061e-22	Hypo	Csnk2a1
5.24186e-23	0.281533	0.432	0.314	1.62776e-18	Hypo	Gpr183
6.39884e-22	0.253316	0.874	0.865	1.98703e-17	Hypo	Srgn
3.22739e-20	0.278181	0.482	0.376	1.0022e-15	Hypo	Lgals1
8.07925e-16	0.549306	0.915	0.9	2.50885e-11	Hypo	Gm42418
2.24654e-15	0.252164	0.301	0.215	6.97617e-11	Hypo	Cldnd1
6.70604e-12	0.313471	0.863	0.867	2.08243e-07	Hypo	H2afz
0	0.865956	0.916	0.552	0	WT	Aes
0	0.498596	0.999	0.993	0	WT	Rplp2
4.7482e-303	0.883903	0.916	0.639	1.47446e-298	WT	Jund
9.7928e-276	0.810722	0.829	0.428	3.04096e-271	WT	Mcl1
2.17137e-253	0.647596	0.941	0.786	6.74275e-249	WT	Rpl36a
1.35166e-240	0.732002	0.874	0.576	4.1973e-236	WT	Gnas
3.68895e-234	0.428353	1	0.999	1.14553e-229	WT	Tmsb10
5.53199e-202	0.38488	0.999	0.995	1.71785e-197	WT	Rps7
5.36728e-198	0.711437	0.608	0.216	1.6667e-193	WT	Hnrnpd
3.03869e-188	0.688877	0.552	0.165	9.43604e-184	WT	Gm10073
9.40093e-184	0.860161	0.545	0.17	2.91927e-179	WT	Dusp2
3.46183e-142	0.529747	0.805	0.54	1.075e-137	WT	Rps27
1.90535e-135	0.583758	0.383	0.082	5.91668e-131	WT	Otulin
1.81184e-132	0.539146	0.35	0.063	5.62631e-128	WT	Alyref
8.50472e-120	0.862207	0.706	0.502	2.64097e-115	WT	Klf2
7.54122e-107	0.483039	0.575	0.289	2.34177e-102	WT	Ppp2ca
2.37411e-106	0.424284	0.876	0.74	7.37232e-102	WT	Rpl35
1.65419e-98	0.474167	0.627	0.359	5.13675e-94	WT	Rac1
1.10818e-94	0.464078	0.46	0.196	3.44123e-90	WT	Lamp1
3.78037e-89	0.455603	0.473	0.21	1.17392e-84	WT	Grk6
4.15282e-83	0.448018	0.645	0.406	1.28958e-78	WT	Klf13
8.1343e-81	0.39834	0.735	0.516	2.52595e-76	WT	Rpl9
3.05994e-80	0.439791	0.62	0.377	9.50204e-76	WT	Arglu1
4.75693e-75	0.43848	0.409	0.179	1.47717e-70	WT	Ppp1r14b
5.73753e-75	0.370316	0.274	0.074	1.78168e-70	WT	Ube2m
9.76146e-72	0.395265	0.384	0.16	3.03123e-67	WT	Snx20
2.21633e-70	0.402022	0.366	0.151	6.88237e-66	WT	Csnk1g2
5.63524e-68	0.372082	0.36	0.147	1.74991e-63	WT	Rtn4
8.83769e-63	0.388792	0.41	0.204	2.74437e-58	WT	Ppp4r2
2.25126e-62	0.395704	0.527	0.31	6.99083e-58	WT	Smap1
1.20347e-59	0.339334	0.273	0.092	3.73714e-55	WT	Kdm1a
1.97368e-58	0.341825	0.275	0.097	6.12887e-54	WT	Crebzf
5.36173e-54	0.307086	0.288	0.111	1.66498e-49	WT	Suds3
1.40856e-53	0.35292	0.591	0.393	4.37399e-49	WT	Srsf2
6.93242e-52	0.325189	0.437	0.238	2.15272e-47	WT	Tnrc6c
7.24956e-51	0.326471	0.551	0.362	2.25121e-46	WT	Pcbp1
7.25294e-51	0.295952	0.825	0.674	2.25226e-46	WT	Pnrc1
3.84717e-49	0.299332	0.836	0.701	1.19466e-44	WT	Bcl11b
1.49207e-48	0.330053	0.338	0.165	4.63333e-44	WT	Arf6
5.05217e-46	0.286749	0.28	0.119	1.56885e-41	WT	Srsf9
4.39094e-45	0.308322	0.377	0.198	1.36352e-40	WT	Ubn1
6.06597e-45	0.262363	0.255	0.1	1.88366e-40	WT	Btbd1
1.46172e-43	0.288387	0.545	0.352	4.53908e-39	WT	Pura
5.64069e-43	0.31543	0.41	0.239	1.7516e-38	WT	Map4k4
1.92505e-42	0.336576	0.31	0.152	5.97787e-38	WT	Cited2
1.57347e-40	0.269256	0.526	0.345	4.88611e-36	WT	Gnb1
1.51517e-39	0.265364	0.737	0.576	4.70507e-35	WT	Ncor1
1.8991e-39	0.292868	0.522	0.348	5.89727e-35	WT	Smarca5
8.87926e-39	0.260866	0.278	0.129	2.75728e-34	WT	Ppm1a
4.65955e-37	0.262456	0.311	0.157	1.44693e-32	WT	Cd9
9.46402e-37	0.256861	0.262	0.122	2.93886e-32	WT	Clptm1l
9.08278e-36	0.269963	0.644	0.477	2.82048e-31	WT	Sfpq
1.16645e-35	0.258321	0.355	0.198	3.62217e-31	WT	Znrf1
1.30381e-35	0.263652	0.533	0.364	4.04871e-31	WT	Phf3
2.35309e-35	0.25527	0.499	0.332	7.30705e-31	WT	Rnf187
1.7053e-33	0.261583	0.405	0.252	5.29547e-29	WT	Dhx36
1.0982e-32	0.254462	0.423	0.267	3.41025e-28	WT	Eno1
1.81244e-32	0.268036	0.534	0.381	5.62816e-28	WT	Stk24
3.86131e-32	0.264298	0.648	0.504	1.19905e-27	WT	H2-T23
1.19582e-28	0.277586	0.292	0.167	3.71337e-24	WT	Ptms
4.80074e-27	0.273496	0.422	0.283	1.49077e-22	WT	Arl4c
7.51061e-25	0.251735	0.416	0.288	2.33227e-20	WT	Agfg1
1.56259e-24	0.272903	0.416	0.28	4.8523e-20	WT	Ccr7
7.55883e-08	0.276575	0.389	0.332	0.00234724	WT	Rgs1
