# Supplementary material for: Efficient IL-2R signaling differentially affects the stability, function, and composition of the regulatory T-cell pool
Source: Cell Mol Immunol. 2021 Jan 6;18(2):398–414. doi: 10.1038/s41423-020-00599-z (PMC8027001; doi:10.1038/s41423-020-00599-z)
Supplement: Supplementary file 7 — Source Data [file 41423_2020_599_MOESM6_ESM.xlsx]

## Sheet: Fig 1
	Figure 1
	Figure 1c			Figure 1e			Figure 1f				Figure 1g				Figure 1h
	Surface CD25			WT Treg cells	Cd25Y129H Treg cells		IL2 [U/ml]	WT Treg cells	Cd25Y129H Treg cells		Medium	WT Treg cells	Cd25Y129H Treg cells		Treg : CD4+T cell ratio	WT Treg cells		Cd25Y129H Treg cells
	WT	Cd25Y129H		12.774	13.2726		0	7.16	0.82		100	26.2588	40.2719		0:1	0	0	0	0
	7.62821	1.52083		14.4634	9.61077			0.27	0.35		100	12.1809	46.0899		1:32	27.4226	45.6199	6.35878	6.0725
	5.49654	1.47806		11.289	10.7786			0.055	0.11		100	15.2587	48.5478		1:16	55.3858	59.1634	15.2394	18.5758
				20.0401	17.2121		0.32	34.3	7.74						1:8	71.8846	84.2422	24.2604	34.4432
	Intracellular CD25							33	6.55						1:4	87.7257	93.97	43.3304	55.7292
								25.8	8.02						1:2	90.0132	96.1586	47.5592	68.7196
	WT	Cd25Y129H					1.6	41.2	30.2						1:1	95.3935	95.3477	76.8346	82.5901
	11.2121	3.23782						55.5	34
	8.17156	2.75395						43.9	29.9
							8	51.7	66.8
								69	62.8
								60.1	53.2

## Sheet: Fig 2
	Figure 2
	Figure 2b													Figure 2c													Figure 2d													Figure 2e
	pLNs		Spleen		Thymus		mLN		Liver		Lung			pLNs		Spleen		Thymus		mLN		Liver		Lung			pLNs		Spleen		Thymus		mLN		Liver		Lung			pLNs		Spleen		Thymus		mLN		Liver
	WT	Cd25Y129H	WT	Cd25Y129H	WT	Cd25Y129H	WT	Cd25Y129H	WT	Cd25Y129H	WT	Cd25Y129H		WT	Cd25Y129H	WT	Cd25Y129H	WT	Cd25Y129H	WT	Cd25Y129H	WT	Cd25Y129H	WT	Cd25Y129H		WT	Cd25Y129H	WT	Cd25Y129H	WT	Cd25Y129H	WT	Cd25Y129H	WT	Cd25Y129H	WT	Cd25Y129H		WT	Cd25Y129H	WT	Cd25Y129H	WT	Cd25Y129H	WT	Cd25Y129H	WT	Cd25Y129H
	10.76	6.93	10.9	8.4	3.24	2.78	16.7	8.28	9.64	8.41	10.4	8.25		385871	461745	616810	433266	236483	196266	762898	252639	16829.2	30442.4	31100.7	9490.59		2045.67	245.67	5149	234	7253	194	5091	334	933	408	2537	833		5535.83	5016.17	5344	4467	4270	4056	5121	4672	4053	3345
	10.95	4.84	13.4	5.95	2.57	2.21	17.3	10.6	11.2	10.4	13.7	9.58		349219	215261	775017	341823	137633	112513	625720	365252	21571	17457.4	29484.7	15647.1		2211.17	271.2	4445	304	6156	182	4811	153	515	145	1565	487		5378.17	4503.4	5146	4737	4171	3834	4809	4071	3434	3249
	12	5.31	13.7	6.47	3.01	3.02	16.5	8.15	10	8.2	10.1	7.17		409890	209752	717348	318363	95617.5	123625	514610	250214	30963.4	21381.1	21030.4	19821.6		5086	494	4042	117	7497	75.6	5052	332	778	298	1881	538		5509	4173	4896	4344	4079	3861	5317	4631	4408	3496
	9.54	5.35	9.43	7.4	3.7	2.55	17.15	9.45	10.64	9.55	12.5	7.67		348372	161669	355644	401995	280532	100166	684757	276410	25496.4	19152.2	25363.2	10746.6		5403	464	4105	115	5325	91.2	4955	255	876	398	1744	547		5396	4735	4883	4387	3899	3867	5146	4322	4326	3020
	10.39	5.14	12.6	6.85	2.83	2.59	18.2	7.85	10.48	8.78	10.25	8.74		403117	135547	548872	393863	112442	89402.3	610235	286415	24158.6	16574.9	23030.2	12094.6		5404	405	3265	157	6065	216	4709	308	645	266	2402	677		5090	4672	5431	4610	4444	4183	4978	4103	4087	2941
	10.01	5.38	12	6.63	2.81	2.5								372282	216808	851778	241362	117153	69147.6								5264	385	3850	238	6649	246								4726	4389	5172	4692	4508	4147
	9.93		13.3	9.34	3.22	2.49								319985		679860	361125	129530	102609								6441		4092	163	6219	193								5036		5193	4703	4578	4200
	10.07		13	10.7										433734		987694	613077										5753													4884
[truncated: 2 more columns]

## Sheet: Fig 3
	Figure 3
	Figure 3a				Figure 3b				Figure 3c				Figure 3d				Figure 3e				Figure 3f				Figure 3g															Figure 3h
		WT	Cd25Y129H			WT	Cd25Y129H			WT	Cd25Y129H			WT	Cd25Y129H			WT	Cd25Y129H			WT	Cd25Y129H			% CD62L+															% CD44+
		163	219			195	280			4920	6320			378	431			442	592			529	857			WT						Cd25Y129H									WT						Cd25Y129H
		164	298			206	300			5085	6712			303	501			318	403			552	637			pLNs	Spleen	Thymus	mLN	Liver	Lung	pLNs	Spleen	Thymus	mLN	Liver	Lung				pLNs	Spleen	Thymus	mLN	Liver	Lung	pLNs	Spleen	Thymus
		164	244			128	234			5905	7099			237	599			706	1114			460	656			79.3	46.8	53.1	56.2	3.74	49.2	56.6	20.9	28.8	42.3	1.82	21.2				9.17	24.2	19.4	28.4	53.2	26.2	26.4	49.7	38.6
		146	213			69.8	65.8			5507	7583			285	505			466	692			461	570			74	53.8	49.5	47.9	3.22	43.1	64.2	24.3	39.5	40.5	1.76	21.6				12.7	26.5	22	37.2	78.5	40	16.7	43.5	27.8
		159	243			149.7	219			5354	6928			301	510			480	700			487	536			81.4	49.6	62.4	60.8	7.87	54.5	72.4	37.3	54.7	47.3	2.25	34.6				8.02	28.7	12.8	25.4	71.2	26	7.36	27.1	20.8
																										78.9	49.6	65.2	50.3	7.72	49.2	65.2	35.9	45	42	9	39.2				9.08	22.6	15.7	39	71.2	36.6	11.4	31.1	25.5
																											51.1	64.5	47	18.5	42.3		19.5	43.5	29.3	3.42	24.6					30.6	24.9	30.9	71.2	22.1		48.5	39.6
																											48.3	55	52	13.6	45		20.3	53.1	37.4	5.03	28					32.5	29.2	29.2	75.1	30		48.5	29.1
																											47.8	57	49.1	16.1	38		20.2	48.2	36.7	6.67	21.8					28.7	30.6	33.8	75.6	37.5		52.9	37.2
																											45.9			7.26	48.1		32.5			3.5	21.5					33.6			78.3	30.5		39.4
																														11.3						2.8									59.1
																										CD62L+ (cell numbers)															CD44+ (cell numbers)
																										WT						Cd25Y129H									WT						Cd25Y129H
																										pLNs	Spleen	Thymus	mLN	Liver	Lung	pLNs	Spleen	Thymus	mLN	Liver	Lung				pLNs	Spleen	Thymus	mLN	Liver	Lung	pLNs	Spleen	Thymus
																										666222	288551	127337	428650	628.61	15293.3	133267	90543.3	56508.6	106860	554.21	2010.85				77102.8	149570	46488.1	216795	8957.71	8144.24	62124.2	215292	75681.1
																										545639	417058	69578.5	300000	693.7	12701.9	64214.1	83109.9	44399.6	148075	307.06	3374.51				93982.4	205507	30980.2	232716	16936.5	11783.5	16722.4	148794	31281.5
																										367265	355932	60093	312909	2437.74	11471.1	105803	118762	67644.1	118320	480.78	6859.79				36177.6	205882	12284.2	130942	22052.3	5470.99	10755.4	86327.4	25658.1
																										382059	176324	183694	157774	3362.3	2690.29	75697.2	144140	45107.8	71265.2	561.55	452.63				43978	80419.6	44259.6	88586.7	18541.6	1402.56	13197.2	125187	25539
																											280200	72521.6	387768	5263.46	11947.2		76961.8	38925.2	115645	1054.11	2792.47					167920	27944.1	267194	24723.7	7972.17		191147	35409.3
																											411617	64451.2		7143.74	7844.27		49073.6	36711.1		647.31	1334.12					276415	34239.7		77125.2	7743.33		117176	20115.7
																											324649	73825.5		1650	6302.91		72827.7	49423		752.71	1159.63					195391	39597.3		8617.86	4001.32		190859	38133.5
																											452958						198981									331878						241438
[truncated: 3 more columns]

## Sheet: Fig 4
	Figure 4
	Figure 4a																																												Figure 4b
			Famales																				Males																							% CD44+ (pLN)
			WT						Cd25Y129H														WT												Cd25Y129H											WT		Cd25Y129H
		Weeks	1	2	3	4	5	6	1	2	3	4	5	6	7	8	9	10	11	12		Weeks	1	2	3	4	5	6	7	8	9	10	11	12	1	2	3	4	5	6	7	8	9			CD4+	CD8+	CD4+	CD8+
		5					16	14.3								16.5	17.4	16.5	16.5	17.1		5			18.5	19	18.8	19.6	19.4	19.6	21.3	19.7	20.6	18			19.9	18.7	20	21.5	22.1	21.6	19.6			24.5	21.5	28.5	22.6
		6					17.1	16.3	16.2	13						17.4	18.5	16.7	18.6	18.7		6	18.7		20.5	20	21.8	21.3	21	21	23	21.6	22.7	20.2	18.6	18.8	22.1	20.6	23.9	22.7	23.8	25.1	22.9			20	15.6	25	21.8
		7	20.1				19.3	17.7	17.6	14.5						18.5	19.9	19.3	18.3	19.2		7	20.1	24.7	23.8	22.4	22.5	21.3	22.8	22.4	23.6	22.6	24	21.9	21.7	21.5	24.1	22.8	25.5	25.2	24.7	25.9	23.9			20.6	22.2	30	21.2
		8	20.9				19.7	19.4			19.9	18		18	16.4	19.5	20.1	20	19.6	20.9		8		25.6	25.2	22.9	23.6	22.8	24.6	23.9	24.6	24.5	25.6	23.8			25.5	24.9	26.8	25.9	25.8	26.8	25.3			26.8	19.3	19.1	13.5
		9					20.4	20.5	19.3	16.6	20.7	19.3		18.4	17.7	19.6	22	21.2	20.6	21.7		9	21.7		25	23.2	24.4	23.7	26	24.5	25.4	25.8	26.7	25	24.4	23.2	27	25.6	28.4	26.9	26.7	27.8	26.9			24.2	17.8	22.9	15.3
		10	22.3	19.7	18.5		21.6	21.1	20.6	17.3				19.1	17.8	20.6	22.3	22.1	21.1	22.5		10	22.5	27.7	27.1	24.5	25.3	25	26.8	25.8	26.2	27.1	27.5	25.8	25.8	24.5	28.2	26.8	28.8	27.6	27.7	29.3	27.9			15.1	23.3	31	18.8
		11	22.4	19.7	18.7		21.6	22.9	20.9	17.9	22.4	20.5		19	18.4	20.9	22	22.1	21.9	22.9		11	23.9	26.6	27.5	26	26.5	25.4	27.3	25.7	27.2	28.3	27.9	27.4	26.7	26.4	29.7	28	30.5	28.8	30	30.2	28.6			12.9	15	23.4	24.8
		12					21.9		21.1	18.3	22.7	20.1		20	18.7	21.9	23.1	23.1	22.4	23.9		12	24.3	27.7	28.2	25.7	26.9	25.4	28.1	27.8	28	29	28.5	27.5	28.3	27.3	30.6	28.4	31.8	30.2	30.3	30.4	29			19.2	20.5	29	23.3
		13	23.7	20.7	19.3		22.2	23.5	21.5	18.7	23.7	21.1		20.4	19.1	22.4	24	23.5	23.2	24.7		13	24.4	29.4	29.3	25.4	27.9	26.8	29.2	27.7	28.7	29.8	30	28.7	28.4	27.1	31	29.5	33.3	30.3	31.3	31.4	29.3			14.6	21.5	26.7	19.7
		14	24.3	20.8	19.7	22.1	22.5	23.8	21.3	19	25	22	21.6	20.5	19.9	22.3	23.8	23.7	24.3	25.8		14	25.3	30.8	29.1	25.8	28.6	26.4	29.4	29.3	28.8	30.1	29.8	28.9	28.5	27.3	31	29.9	33.9	30.6	31.5	31.6	29.7					18.2	16
		15	24.7	21	19.3	22.4	23.1	24.9	22.2	20.1	25.2	22	22.4	20.9	20.4	22.5	25.2	23.5	24.7	26		15	26.1	29.9	29.8	26.5	28.3	27	29.9	29.9	29.8	30.7	30.5	29.5	28.5	28.3	31.7	30.5	35.4	31.9	32.6	31.3	30.2					17.6	22.3
		16	24.9	21.5	19.5		23.2	24.9	22.4	20.2	25	22.1		20.9	20.5	23.3	25.1	24.2	24.8	26		16	25.9	30.4	30.5	27.2	29.6	27.8	30.5	31.4	31.1	30.9	31.3	30.4	29	28.9	32.1	31.3	35.8	31.9	32.9	31.9	31.6					21.9	25.2
		17	25.8	21.6	19.7	22	22.9	24.9	22.7	19.8	24.7	22.2	21.8	20.4	20.2	23.6	25.4	24.4	25.1	27.5		17		31.8	30.8	27.5	29.5	28.1	30.5	31.5	31.4	31.1	31.9	31.6		28.9	32.7	32.7	37.5	33.1	33.5	32.1	32.4					26.8	25.4
		18	25.2	22.2	20.2	22	23	24.9	22.9	20.2	25.2	23.3	22.5	20.8	20.7	23.9	25.6	25.5	26.4	28.2		18	26.4	32.2	31.4	28.2	30.4	29.1	30.7	33.4	32.3	32	32.1	32	30.5	29.2	33.4	32.9	37.4	33.5	33.9	32.9	33.9
		19	25.5	21.9	20.2	22.1	22.8	26.1	22.7	19.9	27.2	23.8	23.2	21.2	20.9	23.8	26.4	25.4	25.3	29		19	26.7	31.9	32.2	28.9	29.9	29	31.8	35	33.3	32.4	34	32.6	30.4	29.3	34	33.4	38.4	35.1	34.1	32.3	34.4
		20	27.1	22	20.2	22.5	22.9	26.2	23.5	20.3	27.1	23.6	23	21.5	21.6	23.8	27.1	25.2	26	30.8		20	27.3	30.8	32.4	28.7	30.9	29.2	31.7	33.8	34	32.9	33.3	32.9	30.5	29.7	34.8	33.5	40	35	34.6	33.5	34.3
		21	27.1	22.4	20.5	22.6	23.6	26.8	23.3	20.7	27	23	23	21.2	21.2	23.8	26.4	24.9	27.3	30.4		21	26.5	30.9	32.5	29.1	32	30.3	31.7	35.7	33.9	33.6	34.4	33.2	30.2	29.6	34.5	33.9	40.6	35.3	35.8	33.4	34.7
		22	24.8	22.3	20.9	22.8	23	26.1	24.9	21	28.1	23.8	23.4	21.9	21.8	24.2	25.9	26.5	28.3	31.2		22	27	31.3	32.5	28.9	31.3	29.5	31.5	36.4	34.9	34.7	35.3	33.9	30.8	30.4	34.5	34.9	41.4	36.7	36.1	33.6	35.6
		23	26.9	22.2	20.7	23	23.6	28.8	24	21	27.5	23.8	23.5	21.5	21.6	24.3	26.3	26.7	28.4	32.1		23	27.9	32.3	33.6	29.8	31.8	29.1	32.2	36.1	35.6	35.3	35.7	33.4	31.4	30.6	35	34.8	42	37.1	36.5	33.7	35.5
		24	27	22.8	21.1	23.1	24	31	24.5	21.4	29.1	24.8	24.1	22	21.2	24.2	26.7	26.2	28.6	31.4		24	28.2	33.6	34.2	29.9	32.7		32.6	36.5	35.7	35.5	35.8	34.4	31.8	30.4	34.8	34	43.5	37.4	37.5	33.6	36.5
		25	27.6	22.3	20.7	24	24.2	29.1	24.9	21.3	30.1	24.4	24.2	22.2	21.6	24	26.1	25.8	29.6	32.9		25	27.4	33.7	34.2	30.1	32.3		33.4	37.7	35.9	35.7	36.3	34.6	31.1	30.3	35.5	34.7	43.9	38.1	37.6	34.8	37.6
		26	28.1	23.4	21.8	24.3	23.8	28.7	25.2	22.4	30	24	24.5	22.7	22.3	24.7	26.8	27.9	31.4	32.8		26	28.2	34.5	34.9	29.7	32.5		35.5	36.1	36	36.5	37.1	35.3	30.9	30.3	36.3	35.8	43.9	38.5	38.7	34.9	38.5
		27	27.6	23.1	21.5	24.1	24.7	30.4	24.4	22.2	30.1	24.5	24.6	22.1	21.8	24.6	26.3	29.4	31.4	32.6		27	28.1	34.2	35.1	30.7	34		33.9	36.3					29.8	30.8	36.3	36.4	43.8
		28	29	23.7	21.3	24.7	24.6	31.8	24.9	21.9	30.2	25.3	24.5	22.6	21.8	24.7	27.6	26.4	30.2	34.5		28	28.2	34.4	35.1	30.3	34.1		34.2	36.5					31.4	30.8	36	36.3	44.7
		29	28	23.2	21.4	24.6	24.7	29.8	24.7	22.1	30.2	24.5	24.2	22.6	21.5	25.2	28.6	27.4	30.7	34.1		29	28.9	33.6	35.3	31	33.8		35.9	36.4					31.4	30.5	37.8	38
		30	28	23.6	21.8	25	25	29.2	25.9	21.4	30.2	25	26	22.8	22.5	25	27.2	25.6	31.8	34.3		30	29.3	33.4	35	30.8	35		34.7	36.8					32.3	30.8	37.4	38.6

## Sheet: Fig 6
	Figure 6
	Figure 6a									Figure 6b
	WT				Cd25Y129H						Stat1-Tregs	cTregs	eTregs	NLT-like Tregs
	Stat1-Tregs	cTregs	eTregs	NLT-like Tregs	Stat1-Tregs	cTregs	eTregs	NLT-like Tregs			-0.65304	-0.61419	0.582367	0.562255
	1.24	56.55	29.77	12.44	1.27	37.56	43.78	17.39
	2.32	58.16	27.2	12.32	1.28	36.38	42.47	19.87
	2.84	54.6	30.18	12.38	1.52	36.67	44.24	17.58

## Sheet: Fig 7
	Figure 7
	Figure 7b
		WT		Cd25Y129H
		PBS	OVA	PBS	OVA
		166.67	20	23.33	73.33
		66.67	0	100	86.67
		283.33	70	170	53.33
		110	30	156.67	116.67
		140	10	113.33	80
		176.67	43.33	156.67	13.33
		140	6.67
		96.67

## Sheet: Fig 8
	Figure 8
	Figure 8a				Figure 8c					Figure 8d														Figure 8e						Figure 8g
																															mLN				Spleen
	Naive T cells	Naive T cells + WT Tregs	Naive T cells + Cd25Y129H Tregs			Naive T cells	Naive T cells + WT Tregs	Naive T cells + Cd25Y129H Tregs			TGF-β			IFN-γ			TNF-α			IL-17A					mLN		Spleen				Tregs		T naive		Tregs		T naive
	28	0	5			49342.2	33970.2	75150.4			Naive T cells	Naive T cells + WT Tregs	Naive T cells + Cd25Y129H Tregs	Naive T cells	Naive T cells + WT Tregs	Naive T cells + Cd25Y129H Tregs	Naive T cells	Naive T cells + WT Tregs	Naive T cells + Cd25Y129H Tregs	Naive T cells	Naive T cells + WT Tregs	Naive T cells + Cd25Y129H Tregs			WT Tregs	Cd25Y129H Tregs	WT Tregs	Cd25Y129H Tregs			WT	Cd25Y129H	WT	Cd25Y129H	WT	Cd25Y129H	WT	Cd25Y129H
	27	5	9			187024	26652.1	101755			4.32555	1.89701	2.70865	0.747882	0.0509721	0.343867	3.54693	1.25652	2.52038	1.31711	0	0.544909			88.9	66.7	88.8	96			3.25	13	92.25	84.75	2.5	43.75	88.5	92.75
	26	0	15			57470.3	111566	99494.9			8.12946	2.98143	13.459	5.50872	0.943306	5.94718	6.6804	1.7125	4.33087	2.10063	0	0			95.4	46.4	95.4	60			18	60.75	87.3333	90.75	6.5	25.25	88.25	90.5
	26	0	7			172871	11158.5	98276.8			2.79651	1.15889	2.65986	1.44863	0	0.126604	5.7718	0.466538	1.96566	3.45852	0	0			88	83.1	90.2	96.4			11.25	8.25	86.25		2.75	11.25	85.75	92.25
	14	2	8			223767	6253.12	45715.8			2.17495	2.90095	6.0842	2.06625	0	0.505897	4.55179	1.09961	7.3222	0	0	4.44542			95.2	86.2	93.6	92.2			8.75		91.5		26.75	3.75	89.5	87.25
	27	4	10			328434	24989.7	160148			2.14117	4.02405	5.8368	1.81601	1.0406	2.92543	5.0116	1.31081	3.60223	1.5155	0	0			94.5	62.4	95	77.7			13.75		92		17.25	31.5	92.75	88.75
	21					233707					8.04702	3.64159	4.45286	1.62848	1.24257	0.5363	4.5284	1.1626	3.42565	0	0	0.797304			89.3	83.8	92.4	95.8			7		91.5			12.25	91.75	86.5
											14.1311	2.33007	5.55075	2.14205	0	0	10.3943	0.43512	1.58869	0.90376	0	0			93.1	69.4	97	90.3								7.25		91.5
											9.38726			9.79766			9.20178			5.64646					96.1	84.3	97.4	98.3
																									95	96.3	94.9	98.6
																									95.6	54.4	89.5	78.3
																									90.8	76.6	85	89.5

## Sheet: Supp Fig 3
	Supplementary Figure 3
	Supplementary Figure 3a				Supplementary Figure 3b				Supplementary Figure 3c
		Surface CD25				Surface CD25
		WT	Cd25Y129H			WT	Cd25Y129H			WT	Cd25Y129H
		568	88.9			1118	461			7.35146	4.84699
		634	106			1073	377			12.6306	8.54645
										17.2214	7.66424
		Intracellular CD25				Intracellular CD25				14.4848	7.35432
		WT	Cd25Y129H			WT	Cd25Y129H
		239	105			3515	403
		321	120			3062	338

## Sheet: Supp Fig 4
	Supplementary Figure 4
	Supplementary Figure 4a																		Supplementary Figure 4b											Supplementary Figure 4c											Supplementary Figure 4d
	% of cells									Cell number										% of cells					Cell number						% of cells					Cell number						% of cells					Cell number
	WT				Cd25Y129H					WT				Cd25Y129H						WT		Cd25Y129H			WT		Cd25Y129H				WT		Cd25Y129H			WT		Cd25Y129H				WT		Cd25Y129H			WT		Cd25Y129H
	CD4+SP	CD8+SP	DP	DN	CD4+SP	CD8+SP	DP	DN		CD4+SP	CD8+SP	DP	DN	CD4+SP	CD8+SP	DP	DN			CD4+	CD8+	CD4+	CD8+		CD4+	CD8+	CD4+	CD8+			CD4+	CD8+	CD4+	CD8+		CD4+	CD8+	CD4+	CD8+			CD4+	CD8+	CD4+	CD8+		CD4+	CD8+	CD4+
	8.85	2.24	82.2	0.15	10.1	2.99	79	0.29		7.29156e+06	1.77413e+06	6.51662e+07	117736	7.06054e+06	1.99798e+06	5.28058e+07	192735			53.12	41.25	49.82	45.72		3.54838e+06	2.76337e+06	6.72546e+06	6.26517e+06			8.12	28.35	11.37	36.95		244531	778828	706664	2.31841e+06			56.2	41.7	52.9	44.4		5.63534e+06	4.18531e+06	5.16097e+06
	9.22	2.94	80.6	0.22	9.8	2.67	80.8	0.26		5.34942e+06	1.63941e+06	4.50041e+07	122905	5.08779e+06	1.34965e+06	4.08734e+07	132694			54.33	40.72	51.04	44.42		3.15765e+06	2.34767e+06	4.4749e+06	3.92055e+06			7.55	28.22	7.53	25.54		211940	660083	313484	973695			58.4	39.4	54.4	43.6		5.76226e+06	3.88919e+06	5.74933e+06
	5.5	1.46	87.2	1.06	6.37	1.73	85.3	1.4		3.17463e+06	842629	5.04389e+07	613546	4.09297e+06	1.10463e+06	5.45232e+07	895368			50.9	45.7	48.68	47.97		3.44896e+06	3.09569e+06	4.01328e+06	3.91641e+06			5.99	31.95	6.07	29.87		182038	982181	240969	1.18241e+06			50.3	42.4	52.6	40.5		5.21884e+06	4.67498e+06	4.92116e+06
	8.39	2.26	82.2	1.19	8.82	2.49	80.9	2.06		7.58835e+06	2.04426e+06	7.44496e+07	1.07521e+06	3.92604e+06	1.10647e+06	3.59148e+07	914428			53.2	43.37	46.3	50.38		3.64222e+06	2.91922e+06	3.0987e+06	3.35449e+06			5.05	22.48	7.77	28.42		158826	649567	226898	946736			51.3	40.5	52.4	40.6		3.77073e+06	2.97353e+06	5.43192e+06
	9.9	2.44	80.2	1.57	7.85	2.04	83.1	1.86		3.97738e+06	1.0173e+06	3.33889e+07	653027	3.4558e+06	879206	3.57717e+07	798845			54.18	42.3	49.33	47.25		3.75012e+06	2.89024e+06	2.59707e+06	2.42628e+06			5.33	22.22	8.04	25.48		178173	627414	201414	621094			56.8	38.6	52	43.1		4.34937e+06	2.95539e+06	5.75151e+06
	8.21	2.34	81.7	1.89	8.48	2.08	82.6	2.06		4.17523e+06	1.21349e+06	4.24347e+07	980530	2.76616e+06	679658	2.7036e+07	674126			49.93	46.82	46.13	47.28		3.79641e+06	3.58516e+06	4.01664e+06	4.22955e+06			6.8	23.23	7.2	28.37		230647	839440	259246	1.21153e+06			59.1	35.5	50.9	45		7.10265e+06	4.2659e+06	3.63996e+06
	8.47	2.16	82	2.24	10.8	2.88	77.5	2.4		4.02081e+06	1.00906e+06	3.83792e+07	1.04966e+06	4.12168e+06	1.1011e+06	2.9654e+07	915956			48.23	48.63				3.19383e+06	3.18929e+06					6.45	21.05				185847	669196					52	42.7	46.1	49.2		5.11774e+06	4.1979e+06	3.8674e+06
	6.44	1.46	85.6	0.78	4.42	1.12	87.2	1.1		2.51277e+06	573254	3.36835e+07	306861	2.82922e+06	723427	5.64408e+07	713918			51.7	43.82				4.24369e+06	3.57749e+06					6.56	19.53				248350	697856					53.4	39.2	48	42.3		7.60262e+06	5.59111e+06	5.71639e+06
[truncated: 9 more columns]

## Sheet: Supp Fig 5
	Supplementary Figure 5
	Supplementary Figure 5a																Supplementary Figure 5b
			CD29		CD18		β7		αv		CXCR3		CCR7						CD29		CD18		β7		αv		CXCR3		CCR7
			WT	Cd25Y129H	WT	Cd25Y129H	WT	Cd25Y129H	WT	Cd25Y129H	WT	Cd25Y129H	WT	Cd25Y129H					WT	Cd25Y129H	WT	Cd25Y129H	WT	Cd25Y129H	WT	Cd25Y129H	WT	Cd25Y129H	WT	Cd25Y129H
		pLN	4772	7154	907	3652	1575	3996	902	2334	297	306	1435	1028				pLN	2725	3100	2065	2834	1669	3203	1393	1875	401	416	2103	1772
			3854	5745	2457	2335	2289	3083	984	1210	302	355	1494	921					2165	2260	2093	2014	2352	2513	1414	1349	413	444	1736	1627
			4239.4	6319.5	2702.7	2568.5	2517.9	3391.3	1082.4	1331	341	358	1643.4	1013.1					1994	2027	2588	2634	2508	2536	1448	1450	453	476	1834	2407
			4045	6409	3468	3500	2659	4157	1020	1379	481.8	393.8	1939	1101													356	357	2511
		Spleen	7110	9749	4806	4406	2727	2586	2132	2660	397	428	1115	719				Spleen	3235	2974	2926	2698	2752	2638	1776	1496	454	461	1794	2455
			5169	8316	2874	3209	1886	2361	1176	1537	470	551	1269	775					2646	2650	2108	2244	1754	2020	1434	1338	528	521	1835	1775
			5685.9	9147.6	3161.4	3529.9	2074.6	2597.1	1293.6	1690.7	459	497	1395.9	852.5					2449	2782	2621	2938	1797	1614	1411	1276	545	544	2511	1724
			5078	9397	3837	4661	1768	2044	1089	1545	504.9	546.7	1605	777													441	490		2158
		mLN	3838	4105	3491	4285	5349	8043	1324	1293	307	329	1276	1003				mLN	2909	2898	2917	3507	3612	3379	1765	2397	429	464	2588	2337
			2921	4306	2690	3172	3557	5615	861	1156	356	377	1262	1013					2169	2408	2392	2504	2640	3052	1388	1544	481	490	1740	1753
			3258	3826	3723	3327	4401	5510	1280	1574	339	416	1264	854					2455	2415	3401	2929	2837	2800	2259	2203	482	538	1727	1683
			3073	3926	3881	4367	4527	6885	764	961	247	278	1872	1083					2139	2114	2887	3241	2546	2452	1371	1197	391	409	1988	2163
		Liver	6268	14163	4001	4688	3117	3121	2668	4144	373	316	1008	474				Liver	4876	4589	3030	2810	1253	1241	2518	2466	416	604	2302	1930
			5852	12278	3800	4686	2235	2550	1578	2336	389	479	925	544					4660	3928	3150	2706	893	980	1953	1787	721	725	929	854
			4347	12087	4113	4899	2437	2743	2050	3550	411	410	1453	507					3490	4139	2853	2967	1740	1454	2872	3152	865	840	1020	1178
			4020	14407	3588	5253	2245	2654	1384	2221	227	342	2333	627					3649	5117	2691	3150	1482	1121	1937	2202	468	538	2108	1135
		Lung	8744	17450	3531	2880	2187	4483	1819	4857	347	430	1213	484				Lung	3272	4351	1588	1818	3150	2889	1794	1900	426	525	2425	2457
			5781	10679	2537	2305	2813	2863	1484	2258	379	603	1283	661					3202	2563	1911	1719	2438	2674	1548	1553	403	473	2361	2368
			4733	10211	3225	2648	2777	3823	1876	3606	401	482	1608	662					2575	2787	2355	2005	2974	3039	2393	2402	558	557	1959	2006
			4015	10566	3323	2878	2695	4017	1138	2263	251	450	2305	780					2169	2570	2283	2133	2591	2560	1376	1386	358	413	3205	3080

[truncated: 2 more sheets: Supp Fig 6, Supp Fig 8]
